# Supplementary material for: Aqua­bis­(3-chloro­benzoato-κO)bis­(N,N-di­ethyl­nicotinamide-κN)copper(II)
Source: Acta Crystallogr Sect E Struct Rep Online. 2013 Jul 17;69(Pt 8):m458–9. doi: 10.1107/S1600536813018989 (PMC3793693; doi:10.1107/S1600536813018989)
Supplement: Supplementary file 1 [file e-69-0m458-sup1.cif]

##############################################################################
#                                                                            #
# This CIF contains the data in a paper accepted for publication in          #
# Acta Crystallographica Section E. It conforms to the requirements of       #
# Notes for Authors for Acta Crystallographica Section E, and has been       #
# peer reviewed under the auspices of the IUCr Commission on Journals.       #
#                                                                            #
# Full details of the Crystallographic Information File format               #
# are given in the paper "The Crystallographic Information File (CIF):       #
# a New Standard Archive File for Crystallography" by S. R. Hall, F. H.      #
# Allen and I. D. Brown [Acta Cryst. (1991), A47, 655-685].                  #
#                                                                            #
# The current version of the core CIF dictionary is obtainable from          #
# ftp://ftp.iucr.org/pub/cif_core.dic.                                       #
#                                                                            #
# Software is freely available for graphical display of the structure(s)     #
# in this CIF. For information consult the CIF software page                 #
# http://www.iucr.org/resources/cif/software.                                #
#                                                                            #
# This file may be used for bona fide research purposes within the           #
# scientific community so long as proper attribution is given to the journal # 
# article from which it was obtained.                                        #
#                                                                            #
##############################################################################
data_I
_audit_creation_method     SHELXL-97
_chemical_name_systematic
;\
Aquabis(3-chlorobenzoato-\k<i>O</i>)bis(<i>N</i>,<i>N</i>-\
diethylnicotinamide-\k<i>N</i>)copper(II)
;
_chemical_name_common     ?
_chemical_formula_moiety     'C34 H38 Cl2 Cu N4 O7'
_chemical_formula_sum     'C34 H38 Cl2 Cu N4 O7'
_chemical_formula_iupac     '[Cu (C7 H4 Cl O2)2 (C10 H14 N2 O)2 (H2 O)]'
_chemical_formula_weight     749.13
_chemical_melting_point     ?
_symmetry_cell_setting     orthorhombic
_symmetry_space_group_name_H-M     'I b a 2'
_symmetry_space_group_name_Hall     'I 2 -2c'
loop_
    _symmetry_equiv_pos_as_xyz
    'x, y, z'
    '-x, -y, z'
    '-x, y, z+1/2'
    'x, -y, z+1/2'
    'x+1/2, y+1/2, z+1/2'
    '-x+1/2, -y+1/2, z+1/2'
    '-x+1/2, y+1/2, z+1'
    'x+1/2, -y+1/2, z+1'
_cell_length_a     15.9185(9)
_cell_length_b     19.2366(11)
_cell_length_c     11.5535(7)
_cell_angle_alpha     90.00
_cell_angle_beta     90.00
_cell_angle_gamma     90.00
_cell_volume     3537.9(4)
_cell_formula_units_Z     4
_cell_measurement_reflns_used     9278
_cell_measurement_theta_min     2.18
_cell_measurement_theta_max     30.69
_cell_measurement_temperature     296(2)
_exptl_crystal_description     block
_exptl_crystal_colour     blue
_exptl_crystal_size_max     0.35
_exptl_crystal_size_mid     0.20
_exptl_crystal_size_min     0.15
_exptl_crystal_density_diffrn     1.406
_exptl_crystal_density_meas     ?
_exptl_crystal_density_method     'not measured'
_exptl_crystal_F_000     1556
_exptl_absorpt_coefficient_mu     0.820
_exptl_absorpt_correction_type     multi-scan
_exptl_absorpt_process_details     '(<i>SADABS</i>; Bruker, 2012)'
_exptl_absorpt_correction_T_min     0.821
_exptl_absorpt_correction_T_max     0.884
_exptl_special_details     ?
_diffrn_ambient_temperature     296(2)
_diffrn_radiation_type     MoK\a
_diffrn_radiation_wavelength     0.71073
_diffrn_radiation_source     'fine-focus sealed tube'
_diffrn_radiation_monochromator     graphite
_diffrn_measurement_device_type     'Bruker SMART BREEZE CCD'
_diffrn_measurement_method     '\f and \w scans'
_diffrn_detector_area_resol_mean     ?
_diffrn_reflns_number     75834
_diffrn_reflns_av_R_equivalents     0.0480
_diffrn_reflns_av_sigmaI/netI     0.0251
_diffrn_reflns_theta_min     1.66
_diffrn_reflns_theta_max     32.31
_diffrn_reflns_theta_full     32.31
_diffrn_measured_fraction_theta_max     0.995
_diffrn_measured_fraction_theta_full     0.995
_diffrn_reflns_limit_h_min     -23
_diffrn_reflns_limit_h_max     23
_diffrn_reflns_limit_k_min     -28
_diffrn_reflns_limit_k_max     28
_diffrn_reflns_limit_l_min     -17
_diffrn_reflns_limit_l_max     16
_diffrn_standards_number     ?
_diffrn_standards_interval_count     ?
_diffrn_standards_interval_time     ?
_diffrn_standards_decay_%     ?
_refine_special_details
;
 Refinement of F^2^ against ALL reflections.  The weighted R-factor wR and
 goodness of fit S are based on F^2^, conventional R-factors R are based
 on F, with F set to zero for negative F^2^. The threshold expression of
 F^2^ > 2sigma(F^2^) is used only for calculating R-factors(gt) etc. and is
 not relevant to the choice of reflections for refinement.  R-factors based
 on F^2^ are statistically about twice as large as those based on F, and R-
 factors based on ALL data will be even larger.
;
_reflns_number_total     6232
_reflns_number_gt     5189
_reflns_threshold_expression     I>2\s(I)
_refine_ls_structure_factor_coef     Fsqd
_refine_ls_matrix_type     full
_refine_ls_R_factor_all     0.0403
_refine_ls_R_factor_gt     0.0316
_refine_ls_wR_factor_gt     0.0823
_refine_ls_wR_factor_ref     0.0862
_refine_ls_goodness_of_fit_ref     1.055
_refine_ls_restrained_S_all     1.055
_refine_ls_number_reflns     6232
_refine_ls_number_parameters     224
_refine_ls_number_restraints     1
_refine_ls_hydrogen_treatment     mixed
_refine_ls_weighting_scheme     calc
_refine_ls_weighting_details
         'calc w=1/[\s^2^(Fo^2^)+(0.0490P)^2^+0.4582P] where P=(Fo^2^+2Fc^2^)/3'
_atom_sites_solution_hydrogens     geom
_atom_sites_solution_primary     direct
_atom_sites_solution_secondary     difmap
_refine_ls_shift/su_max     0.002
_refine_ls_shift/su_mean     0.000
_refine_diff_density_max     0.252
_refine_diff_density_min     -0.394
_refine_ls_extinction_method     none
_refine_ls_extinction_coef     ?
_refine_ls_abs_structure_details
                                  'Flack (1983), with no Friedel pairs measured'
_refine_ls_abs_structure_Flack     0.027(10)
loop_
    _atom_type_symbol
    _atom_type_description
    _atom_type_scat_dispersion_real
    _atom_type_scat_dispersion_imag
    _atom_type_scat_source
    'C' 'C' 0.0033 0.0016
                         'International Tables Vol C Tables 4.2.6.8 and 6.1.1.4'
    'H' 'H' 0.0000 0.0000
                         'International Tables Vol C Tables 4.2.6.8 and 6.1.1.4'
    'Cl' 'Cl' 0.1484 0.1585
                         'International Tables Vol C Tables 4.2.6.8 and 6.1.1.4'
    'Cu' 'Cu' 0.3201 1.2651
                         'International Tables Vol C Tables 4.2.6.8 and 6.1.1.4'
    'N' 'N' 0.0061 0.0033
                         'International Tables Vol C Tables 4.2.6.8 and 6.1.1.4'
    'O' 'O' 0.0106 0.0060
                         'International Tables Vol C Tables 4.2.6.8 and 6.1.1.4'
_computing_data_collection     '<i>APEX2</i> (Bruker, 2012)'
_computing_cell_refinement     '<i>SAINT</i> (Bruker, 2012)'
_computing_data_reduction     '<i>SAINT</i> (Bruker, 2012)'
_computing_structure_solution     '<i>SHELXS97</i> (Sheldrick, 2008)'
_computing_structure_refinement     '<i>SHELXL97</i> (Sheldrick, 2008)'
_computing_molecular_graphics     '<i>ORTEP-3</i> for Windows (Farrugia, 2012)'
_computing_publication_material
                                'WinGX (Farrugia, 2012) and PLATON (Spek, 2009)'
loop_
    _atom_site_type_symbol
    _atom_site_label
    _atom_site_fract_x
    _atom_site_fract_y
    _atom_site_fract_z
    _atom_site_U_iso_or_equiv
    _atom_site_adp_type
    _atom_site_calc_flag
    _atom_site_refinement_flags
    _atom_site_occupancy
    _atom_site_symmetry_multiplicity
    _atom_site_disorder_assembly
    _atom_site_disorder_group
    Cu Cu1 1.0000 0.5000 0.41873(3) 0.03000(6) Uani d S 1 2 . .
    Cl Cl1 1.46828(3) 0.59979(3) 0.63513(5) 0.06445(15) Uani d . 1 1 . .
    O O1 1.11786(6) 0.52434(6) 0.41852(13) 0.0393(2) Uani d . 1 1 . .
    O O2 1.14688(8) 0.52348(10) 0.60832(13) 0.0614(4) Uani d . 1 1 . .
    O O3 0.84439(11) 0.72659(11) 0.16031(16) 0.0800(5) Uani d . 1 1 . .
    O O4 1.0000 0.5000 0.22505(18) 0.0538(6) Uani d S 1 2 . .
    H H41 1.0395(19) 0.4937(15) 0.185(4) 0.083(10) Uiso d . 1 1 . .
    N N1 0.96843(7) 0.60210(6) 0.42656(14) 0.0353(2) Uani d . 1 1 . .
    N N2 0.74305(10) 0.72799(9) 0.29566(14) 0.0469(3) Uani d . 1 1 . .
    C C1 1.16668(9) 0.52875(9) 0.50510(15) 0.0363(3) Uani d . 1 1 . .
    C C2 1.25768(9) 0.54254(8) 0.47400(14) 0.0349(3) Uani d . 1 1 . .
    C C3 1.31396(9) 0.56202(9) 0.56019(15) 0.0391(3) Uani d . 1 1 . .
    H H3 1.2964 0.5673 0.6364 0.047 Uiso calc R 1 1 . .
    C C4 1.39704(10) 0.57329(8) 0.52927(16) 0.0414(3) Uani d . 1 1 . .
    C C5 1.42506(9) 0.56541(8) 0.4176(2) 0.0469(3) Uani d . 1 1 . .
    H H5 1.4812 0.5729 0.3992 0.056 Uiso calc R 1 1 . .
    C C6 1.36773(12) 0.54600(10) 0.33236(19) 0.0514(4) Uani d . 1 1 . .
    H H6 1.3857 0.5403 0.2563 0.062 Uiso calc R 1 1 . .
    C C7 1.28426(11) 0.53510(9) 0.36030(17) 0.0422(4) Uani d . 1 1 . .
    H H7 1.2460 0.5228 0.3030 0.051 Uiso calc R 1 1 . .
    C C8 0.90811(10) 0.62540(8) 0.35534(15) 0.0372(3) Uani d . 1 1 . .
    H H8 0.8802 0.5936 0.3084 0.045 Uiso calc R 1 1 . .
    C C9 0.88569(10) 0.69476(8) 0.34881(14) 0.0398(3) Uani d . 1 1 . .
    C C10 0.92796(12) 0.74174(8) 0.4190(2) 0.0510(4) Uani d . 1 1 . .
    H H10 0.9146 0.7888 0.4161 0.061 Uiso calc R 1 1 . .
    C C11 0.99002(12) 0.71828(10) 0.4931(2) 0.0509(4) Uani d . 1 1 . .
    H H11 1.0188 0.7490 0.5409 0.061 Uiso calc R 1 1 . .
    C C12 1.00827(10) 0.64755(10) 0.49440(18) 0.0412(3) Uani d . 1 1 . .
    H H12 1.0497 0.6314 0.5443 0.049 Uiso calc R 1 1 . .
    C C13 0.82193(13) 0.71794(10) 0.26044(15) 0.0462(4) Uani d . 1 1 . .
    C C14 0.71426(12) 0.71772(12) 0.4142(2) 0.0551(4) Uani d . 1 1 . .
    H H14A 0.6784 0.7563 0.4361 0.066 Uiso calc R 1 1 . .
    H H14B 0.7625 0.7177 0.4656 0.066 Uiso calc R 1 1 . .
    C C15 0.6667(2) 0.65112(17) 0.4298(3) 0.0907(8) Uani d . 1 1 . .
    H H15A 0.6454 0.6486 0.5074 0.136 Uiso calc R 1 1 . .
    H H15B 0.7036 0.6125 0.4159 0.136 Uiso calc R 1 1 . .
    H H15C 0.6208 0.6496 0.3760 0.136 Uiso calc R 1 1 . .
    C C16 0.68061(14) 0.75374(11) 0.2115(2) 0.0546(5) Uani d . 1 1 . .
    H H16A 0.6255 0.7363 0.2325 0.066 Uiso calc R 1 1 . .
    H H16B 0.6943 0.7358 0.1353 0.066 Uiso calc R 1 1 . .
    C C17 0.6778(2) 0.83180(13) 0.2067(3) 0.0864(9) Uani d . 1 1 . .
    H H17A 0.6405 0.8462 0.1461 0.130 Uiso calc R 1 1 . .
    H H17B 0.7332 0.8495 0.1916 0.130 Uiso calc R 1 1 . .
    H H17C 0.6581 0.8496 0.2795 0.130 Uiso calc R 1 1 . .
loop_
    _atom_site_aniso_label
    _atom_site_aniso_U_11
    _atom_site_aniso_U_22
    _atom_site_aniso_U_33
    _atom_site_aniso_U_12
    _atom_site_aniso_U_13
    _atom_site_aniso_U_23
    Cu1 0.02380(9) 0.03532(10) 0.03087(11) 0.00119(8) 0.000 0.000
    Cl1 0.0404(2) 0.0777(3) 0.0752(4) -0.0116(2) -0.0184(2) 0.0065(3)
    O1 0.0265(4) 0.0465(5) 0.0449(5) -0.0019(4) -0.0005(5) -0.0018(7)
    O2 0.0334(6) 0.1087(12) 0.0420(7) -0.0084(7) 0.0062(5) 0.0074(8)
    O3 0.0700(10) 0.1258(14) 0.0442(8) 0.0380(10) 0.0141(8) 0.0253(10)
    O4 0.0329(9) 0.1020(18) 0.0265(10) 0.0133(9) 0.000 0.000
    N1 0.0290(5) 0.0383(5) 0.0385(7) 0.0010(4) 0.0002(6) -0.0028(6)
    N2 0.0421(7) 0.0617(8) 0.0369(7) 0.0086(6) -0.0025(6) -0.0013(7)
    C1 0.0271(6) 0.0404(8) 0.0414(8) 0.0011(5) 0.0034(5) 0.0022(6)
    C2 0.0259(6) 0.0380(7) 0.0408(8) 0.0008(5) 0.0023(6) 0.0036(6)
    C3 0.0304(6) 0.0462(8) 0.0409(8) -0.0006(6) -0.0011(6) 0.0060(6)
    C4 0.0292(6) 0.0394(7) 0.0556(10) -0.0005(6) -0.0050(6) 0.0073(7)
    C5 0.0283(6) 0.0440(7) 0.0683(10) -0.0026(5) 0.0105(8) 0.0012(10)
    C6 0.0425(9) 0.0593(10) 0.0523(11) -0.0073(7) 0.0181(8) -0.0060(8)
    C7 0.0353(7) 0.0488(9) 0.0426(9) -0.0033(6) 0.0052(7) -0.0042(7)
    C8 0.0340(7) 0.0392(7) 0.0385(8) 0.0023(5) -0.0017(6) -0.0016(6)
    C9 0.0390(7) 0.0417(7) 0.0389(8) 0.0065(6) 0.0043(6) 0.0030(6)
    C10 0.0548(9) 0.0352(6) 0.0631(10) 0.0041(6) 0.0000(11) -0.0029(10)
    C11 0.0458(9) 0.0426(9) 0.0643(12) -0.0027(7) -0.0054(8) -0.0141(8)
    C12 0.0339(7) 0.0463(8) 0.0435(9) 0.0026(6) -0.0029(6) -0.0071(7)
    C13 0.0503(9) 0.0505(9) 0.0377(9) 0.0151(8) 0.0031(7) 0.0035(7)
    C14 0.0438(8) 0.0812(12) 0.0405(8) 0.0058(8) 0.0010(9) -0.0060(12)
    C15 0.099(2) 0.0903(18) 0.0825(19) -0.0149(15) 0.0178(19) 0.0077(18)
    C16 0.0501(10) 0.0630(11) 0.0508(10) 0.0082(8) -0.0108(8) -0.0045(9)
    C17 0.094(2) 0.0615(13) 0.104(2) 0.0226(13) -0.0383(17) -0.0114(14)
_geom_special_details
;
 All esds (except the esd in the dihedral angle between two l.s. planes)
 are estimated using the full covariance matrix.  The cell esds are taken
 into account individually in the estimation of esds in distances, angles
 and torsion angles; correlations between esds in cell parameters are only
 used when they are defined by crystal symmetry.  An approximate (isotropic)
 treatment of cell esds is used for estimating esds involving l.s. planes.
;
loop_
    _geom_bond_atom_site_label_1
    _geom_bond_atom_site_label_2
    _geom_bond_site_symmetry_2
    _geom_bond_distance
    _geom_bond_publ_flag
    Cu1 N1 . 2.0294(12) y
    Cu1 N1 2_765 2.0294(12) ?
    Cu1 O1 . 1.9337(10) y
    Cu1 O1 2_765 1.9337(10) ?
    Cu1 O4 . 2.238(2) y
    Cl1 C4 . 1.7439(18) ?
    O1 C1 . 1.269(2) ?
    O4 H41 . 0.79(4) ?
    N1 C8 . 1.341(2) ?
    N1 C12 . 1.335(2) ?
    N2 C13 . 1.334(2) ?
    N2 C14 . 1.458(3) ?
    N2 C16 . 1.476(3) ?
    C1 O2 . 1.238(2) ?
    C1 C2 . 1.516(2) ?
    C2 C3 . 1.391(2) ?
    C2 C7 . 1.387(2) ?
    C3 C4 . 1.387(2) ?
    C3 H3 . 0.9300 ?
    C5 C4 . 1.373(3) ?
    C5 C6 . 1.394(3) ?
    C5 H5 . 0.9300 ?
    C6 H6 . 0.9300 ?
    C7 C6 . 1.383(2) ?
    C7 H7 . 0.9300 ?
    C8 H8 . 0.9300 ?
    C9 C8 . 1.383(2) ?
    C9 C10 . 1.388(3) ?
    C9 C13 . 1.507(2) ?
    C10 C11 . 1.383(3) ?
    C10 H10 . 0.9300 ?
    C11 H11 . 0.9300 ?
    C12 C11 . 1.391(3) ?
    C12 H12 . 0.9300 ?
    C13 O3 . 1.222(2) ?
    C14 C15 . 1.499(4) ?
    C14 H14A . 0.9700 ?
    C14 H14B . 0.9700 ?
    C15 H15A . 0.9600 ?
    C15 H15B . 0.9600 ?
    C15 H15C . 0.9600 ?
    C16 C17 . 1.503(3) ?
    C16 H16A . 0.9700 ?
    C16 H16B . 0.9700 ?
    C17 H17A . 0.9600 ?
    C17 H17B . 0.9600 ?
    C17 H17C . 0.9600 ?
loop_
    _geom_angle_atom_site_label_1
    _geom_angle_atom_site_label_2
    _geom_angle_atom_site_label_3
    _geom_angle_site_symmetry_1
    _geom_angle_site_symmetry_3
    _geom_angle
    _geom_angle_publ_flag
    O1 Cu1 O1 . 2_765 179.86(9) ?
    O1 Cu1 O4 . . 89.93(5) ?
    O1 Cu1 O4 2_765 . 89.93(5) ?
    O1 Cu1 N1 . . 90.35(5) ?
    O1 Cu1 N1 2_765 . 89.66(5) ?
    O1 Cu1 N1 . 2_765 89.66(5) ?
    O1 Cu1 N1 2_765 2_765 90.35(5) ?
    N1 Cu1 O4 . . 92.55(5) ?
    N1 Cu1 O4 2_765 . 92.55(5) ?
    N1 Cu1 N1 2_765 . 174.89(9) ?
    C1 O1 Cu1 . . 127.53(12) ?
    Cu1 O4 H41 . . 126(3) ?
    C8 N1 Cu1 . . 118.25(11) ?
    C12 N1 Cu1 . . 122.85(12) ?
    C12 N1 C8 . . 118.79(13) ?
    C13 N2 C14 . . 124.25(16) ?
    C13 N2 C16 . . 118.78(16) ?
    C14 N2 C16 . . 116.93(15) ?
    O1 C1 C2 . . 114.20(14) ?
    O2 C1 O1 . . 126.72(15) ?
    O2 C1 C2 . . 119.08(15) ?
    C3 C2 C1 . . 119.53(15) ?
    C7 C2 C1 . . 119.85(14) ?
    C7 C2 C3 . . 120.62(14) ?
    C2 C3 H3 . . 120.9 ?
    C4 C3 C2 . . 118.15(16) ?
    C4 C3 H3 . . 120.9 ?
    C3 C4 Cl1 . . 119.02(14) ?
    C5 C4 Cl1 . . 118.68(12) ?
    C5 C4 C3 . . 122.30(16) ?
    C4 C5 C6 . . 118.74(14) ?
    C4 C5 H5 . . 120.6 ?
    C6 C5 H5 . . 120.6 ?
    C5 C6 H6 . . 119.8 ?
    C7 C6 C5 . . 120.31(18) ?
    C7 C6 H6 . . 119.8 ?
    C2 C7 H7 . . 120.1 ?
    C6 C7 C2 . . 119.87(17) ?
    C6 C7 H7 . . 120.1 ?
    N1 C8 C9 . . 122.71(15) ?
    N1 C8 H8 . . 118.6 ?
    C9 C8 H8 . . 118.6 ?
    C8 C9 C10 . . 118.11(16) ?
    C8 C9 C13 . . 119.75(16) ?
    C10 C9 C13 . . 121.96(15) ?
    C9 C10 H10 . . 120.2 ?
    C11 C10 C9 . . 119.69(15) ?
    C11 C10 H10 . . 120.2 ?
    C10 C11 C12 . . 118.36(17) ?
    C10 C11 H11 . . 120.8 ?
    C12 C11 H11 . . 120.8 ?
    N1 C12 C11 . . 122.34(17) ?
    N1 C12 H12 . . 118.8 ?
    C11 C12 H12 . . 118.8 ?
    O3 C13 N2 . . 122.97(18) ?
    O3 C13 C9 . . 118.98(17) ?
    N2 C13 C9 . . 118.05(16) ?
    N2 C14 C15 . . 112.8(2) ?
    N2 C14 H14A . . 109.0 ?
    N2 C14 H14B . . 109.0 ?
    C15 C14 H14A . . 109.0 ?
    C15 C14 H14B . . 109.0 ?
    H14A C14 H14B . . 107.8 ?
    C14 C15 H15A . . 109.5 ?
    C14 C15 H15B . . 109.5 ?
    C14 C15 H15C . . 109.5 ?
    H15A C15 H15B . . 109.5 ?
    H15A C15 H15C . . 109.5 ?
    H15B C15 H15C . . 109.5 ?
    N2 C16 C17 . . 112.26(19) ?
    N2 C16 H16A . . 109.2 ?
    N2 C16 H16B . . 109.2 ?
    C17 C16 H16A . . 109.2 ?
    C17 C16 H16B . . 109.2 ?
    H16A C16 H16B . . 107.9 ?
    C16 C17 H17A . . 109.5 ?
    C16 C17 H17B . . 109.5 ?
    C16 C17 H17C . . 109.5 ?
    H17A C17 H17B . . 109.5 ?
    H17A C17 H17C . . 109.5 ?
    H17B C17 H17C . . 109.5 ?
loop_
    _geom_torsion_atom_site_label_1
    _geom_torsion_atom_site_label_2
    _geom_torsion_atom_site_label_3
    _geom_torsion_atom_site_label_4
    _geom_torsion_site_symmetry_1
    _geom_torsion_site_symmetry_2
    _geom_torsion_site_symmetry_3
    _geom_torsion_site_symmetry_4
    _geom_torsion
    _geom_torsion_publ_flag
    O4 Cu1 O1 C1 . . . . -173.97(13) ?
    N1 Cu1 O1 C1 . . . . 93.48(14) ?
    N1 Cu1 O1 C1 2_765 . . . -81.41(14) ?
    O1 Cu1 N1 C8 . . . . 133.82(13) ?
    O1 Cu1 N1 C8 2_765 . . . -46.04(13) ?
    O1 Cu1 N1 C12 . . . . -42.21(15) ?
    O1 Cu1 N1 C12 2_765 . . . 137.94(15) ?
    O4 Cu1 N1 C8 . . . . 43.87(12) ?
    O4 Cu1 N1 C12 . . . . -132.15(14) ?
    Cu1 O1 C1 O2 . . . . -6.0(3) ?
    Cu1 O1 C1 C2 . . . . 174.59(9) ?
    Cu1 N1 C8 C9 . . . . -175.86(13) ?
    C12 N1 C8 C9 . . . . 0.3(3) ?
    Cu1 N1 C12 C11 . . . . 175.38(16) ?
    C8 N1 C12 C11 . . . . -0.6(3) ?
    C14 N2 C13 O3 . . . . 179.6(2) ?
    C14 N2 C13 C9 . . . . -0.3(3) ?
    C16 N2 C13 O3 . . . . -2.8(3) ?
    C16 N2 C13 C9 . . . . 177.28(16) ?
    C13 N2 C14 C15 . . . . -102.9(3) ?
    C16 N2 C14 C15 . . . . 79.5(3) ?
    C13 N2 C16 C17 . . . . -88.5(3) ?
    C14 N2 C16 C17 . . . . 89.2(3) ?
    O1 C1 C2 C3 . . . . 167.34(15) ?
    O1 C1 C2 C7 . . . . -13.2(2) ?
    O2 C1 C2 C3 . . . . -12.1(2) ?
    O2 C1 C2 C7 . . . . 167.34(19) ?
    C1 C2 C3 C4 . . . . 179.08(15) ?
    C7 C2 C3 C4 . . . . -0.4(2) ?
    C1 C2 C7 C6 . . . . -178.40(16) ?
    C3 C2 C7 C6 . . . . 1.1(3) ?
    C2 C3 C4 Cl1 . . . . 178.47(12) ?
    C2 C3 C4 C5 . . . . -0.4(2) ?
    C6 C5 C4 Cl1 . . . . -178.34(14) ?
    C6 C5 C4 C3 . . . . 0.6(3) ?
    C4 C5 C6 C7 . . . . 0.1(3) ?
    C2 C7 C6 C5 . . . . -0.9(3) ?
    C10 C9 C8 N1 . . . . 0.2(3) ?
    C13 C9 C8 N1 . . . . 175.42(16) ?
    C8 C9 C10 C11 . . . . -0.5(3) ?
    C13 C9 C10 C11 . . . . -175.56(19) ?
    C8 C9 C13 O3 . . . . -79.9(3) ?
    C8 C9 C13 N2 . . . . 100.0(2) ?
    C10 C9 C13 O3 . . . . 95.1(3) ?
    C10 C9 C13 N2 . . . . -85.0(2) ?
    C9 C10 C11 C12 . . . . 0.2(3) ?
    N1 C12 C11 C10 . . . . 0.4(3) ?
loop_
    _geom_hbond_atom_site_label_D
    _geom_hbond_atom_site_label_H
    _geom_hbond_atom_site_label_A
    _geom_hbond_site_symmetry_A
    _geom_hbond_distance_DH
    _geom_hbond_distance_HA
    _geom_hbond_distance_DA
    _geom_hbond_angle_DHA
    _geom_hbond_publ_flag
    O4 H41 O2 4_564 0.79(4) 1.95(3) 2.7367(17) 171(4) yes
data_global
_journal_date_recd_electronic     2013-07-04
_journal_date_accepted     2013-07-09
_journal_name_full     'Acta Crystallographica, Section E'
_journal_year     2013
_journal_volume     69
_journal_issue      8
_journal_page_first     m458
_journal_page_last     m459
_journal_paper_category     QM
_journal_paper_doi     10.1107/S1600536813018989
_journal_coeditor_code     XU5719
_publ_contact_author
;
Dr. Tuncer H\"okelek
Hacettepe University
Department of Physics
06800 Beytepe
Ankara
Turkey
;
_publ_contact_author_email     merzifon@hacettepe.edu.tr
_publ_contact_author_fax     '90(312)2352550'
_publ_contact_author_phone     '90(312)2977242'
_publ_section_title
;\
Aquabis(3-chlorobenzoato-\k<i>O</i>)bis(<i>N</i>,<i>N</i>-diethylnicotinamide-\
\k<i>N</i>)copper(II)
;
loop_
    _publ_author_name
    _publ_author_address
    'Bozkurt, Nihat'
;
Department of Chemistry
Kafkas University
36100 Kars
Turkey
;
    'Tun\,c, Tuncay'
;
Aksaray University,
Science Education Department,
68100
Aksaray
Turkey
;
    '\,Caylak Deliba\,s, Nagihan'
;
Department of Physics
Sakarya University
54187 Esentepe
Sakarya
Turkey
;
    'Necefo\(glu, Hacali'
;
Department of Chemistry
Kafkas University
36100 Kars
Turkey
;
    'H\"okelek, Tuncer'
;
Department of Physics
Hacettepe University
06800 Beytepe
Ankara
Turkey
;
