# Supplementary material for: Aqua­bis­(3-chloro­benzoato-κO)bis­(N,N-di­ethyl­nicotinamide-κN)copper(II)
Source: Acta Crystallogr Sect E Struct Rep Online. 2013 Jul 17;69(Pt 8):m458–9. doi: 10.1107/S1600536813018989 (PMC3793693; doi:10.1107/S1600536813018989)
Supplement: Supplementary file 2 [file e-69-0m458-Isup2.hkl]

#
# h,k,l, Fc-squared, Fo-squared, sigma(Fo-squared) and status flag
#
data_I
_shelx_title ' bn6 in I b a 2'
_shelx_refln_list_code          4
_shelx_F_calc_maximum      338.87
_exptl_crystal_F_000      1556.00
_reflns_d_resolution_high  0.6649
 
loop_
 _symmetry_equiv_pos_as_xyz
 'x, y, z'
 '-x, -y, z'
 '-x, y, z+1/2'
 'x, -y, z+1/2'
 'x+1/2, y+1/2, z+1/2'
 '-x+1/2, -y+1/2, z+1/2'
 '-x+1/2, y+1/2, z+1'
 'x+1/2, -y+1/2, z+1'
 
_cell_length_a    15.9185
_cell_length_b    19.2366
_cell_length_c    11.5535
_cell_angle_alpha  90.000
_cell_angle_beta   90.000
_cell_angle_gamma  90.000
 
_shelx_F_squared_multiplier     1.000
 
loop_
 _refln_index_h
 _refln_index_k
 _refln_index_l
 _refln_F_squared_calc
 _refln_F_squared_meas
 _refln_F_squared_sigma
 _refln_observed_status
   2   1 -17        6.64       33.25     38.29 o
   4   1 -17       33.97       79.11     41.12 o
   1   2 -17        4.65       22.31     41.98 o
   3   2 -17        4.93        5.29     35.17 o
   2   3 -17        5.53        3.08     37.30 o
   1   4 -17        6.60       17.51     41.18 o
   3   4 -17       10.96       17.46     38.65 o
   0   0 -16      999.51     1286.83    167.69 o
   2   0 -16      135.10       94.25     56.23 o
   4   0 -16      219.94      267.18     67.16 o
   6   0 -16       38.69       27.61     53.08 o
   8   0 -16      557.11      593.57    123.77 o
   1   1 -16      516.31      567.45     77.43 o
   3   1 -16      262.49      249.16     46.73 o
   5   1 -16       83.67       75.61     40.06 o
   7   1 -16      388.75      473.31     77.53 o
   9   1 -16      157.72      218.16     71.99 o
   0   2 -16      206.01      328.59     70.11 o
   2   2 -16      228.95      241.66     43.66 o
   4   2 -16      173.30      163.64     43.10 o
   6   2 -16      235.82      245.37     46.53 o
   8   2 -16      188.58      202.01     66.74 o
   1   3 -16      164.17      174.08     42.38 o
   3   3 -16      161.82      182.49     42.91 o
   5   3 -16      241.87      238.47     45.32 o
   7   3 -16      258.31      332.75     56.17 o
   0   4 -16      494.18      502.11     76.59 o
   2   4 -16      115.79       84.31     38.97 o
   4   4 -16      291.96      370.97     49.96 o
   6   4 -16      123.49      168.28     49.23 o
   8   4 -16      353.53      498.29     66.74 o
   1   5 -16      143.12      115.75     42.47 o
   3   5 -16      141.04      141.06     41.29 o
   5   5 -16       17.34       45.84     37.92 o
   7   5 -16      333.25      421.68     61.41 o
   0   6 -16      190.34      215.22     62.09 o
   2   6 -16      226.27      260.43     44.98 o
   4   6 -16      108.12      120.92     40.66 o
   6   6 -16      238.90      302.49     54.20 o
   1   7 -16      219.22      266.07     45.86 o
   3   7 -16       94.35      103.55     40.13 o
   5   7 -16      176.45      244.93     44.43 o
   7   7 -16       57.48       39.18     46.07 o
   0   8 -16      266.26      326.35     71.87 o
   2   8 -16      172.31      187.74     42.95 o
   4   8 -16       92.28       94.74     39.57 o
   6   8 -16      155.58      166.83     49.16 o
   1   9 -16      268.53      334.38     47.07 o
   3   9 -16      236.73      285.69     45.12 o
   5   9 -16       68.50       75.95     43.25 o
   0  10 -16       84.16       63.49     53.37 o
   2  10 -16      143.71      159.47     47.36 o
   2   1 -15       15.18       20.84     17.14 o
   4   1 -15       62.29       66.85     18.99 o
   6   1 -15       35.30       57.64     51.73 o
   8   1 -15       13.94        7.35     18.80 o
  10   1 -15        3.26        2.80     19.40 o
   1   2 -15        4.32       13.12     13.57 o
   3   2 -15       38.57       34.80     16.06 o
   5   2 -15        3.42        2.57     22.32 o
   7   2 -15       65.78       82.03     27.61 o
   9   2 -15        2.33       12.12     19.42 o
  11   2 -15        7.72        0.00     57.04 o
   2   3 -15        1.61       14.45     13.68 o
   4   3 -15       35.49       38.91     22.05 o
   6   3 -15      177.59      229.96     49.13 o
   8   3 -15       20.26       26.42     19.68 o
  10   3 -15        7.23       20.99     20.82 o
   1   4 -15      105.93      114.28     19.30 o
   3   4 -15       14.25       19.06     14.43 o
   5   4 -15        2.21        5.97     22.42 o
   7   4 -15       87.01      130.03     29.63 o
   9   4 -15        8.16       13.43     19.35 o
  11   4 -15        3.78        0.00     59.20 o
   2   5 -15       11.75       22.68     17.62 o
   4   5 -15       11.82        9.85     17.29 o
   6   5 -15       51.18       71.29     39.99 o
   8   5 -15        4.17       11.97     19.56 o
  10   5 -15        2.95       24.20     28.08 o
   1   6 -15       10.80       24.63     18.07 o
   3   6 -15        8.77        8.89     20.56 o
   5   6 -15       19.23       25.17     23.26 o
   7   6 -15       46.88       66.18     24.82 o
   9   6 -15      113.18      136.95     24.22 o
   2   7 -15       43.03       44.43     24.05 o
   4   7 -15       54.35       54.61     19.15 o
   6   7 -15       14.44        5.51     22.86 o
   8   7 -15       60.14       80.32     27.06 o
  10   7 -15       14.20       36.55     59.75 o
   1   8 -15       88.43      123.83     36.68 o
   3   8 -15        1.75        6.22     31.96 o
   5   8 -15       20.33       13.91     35.89 o
   7   8 -15       11.69        5.20     24.60 o
   9   8 -15       32.16       35.82     24.20 o
   2   9 -15       18.85       33.78     33.61 o
   4   9 -15        2.86        9.46     31.40 o
   6   9 -15       42.36       49.13     27.12 o
   8   9 -15       62.67       47.26     31.47 o
   1  10 -15        4.54        5.54     30.80 o
   3  10 -15        0.55        8.98     36.18 o
   5  10 -15       22.34        8.45     28.37 o
   7  10 -15       16.76       15.40     22.63 o
   2  11 -15        0.17        4.06     27.04 o
   4  11 -15       45.03       47.95     28.46 o
   6  11 -15        1.33       11.62     21.94 o
   1  12 -15       11.02       13.01     25.28 o
   3  12 -15        1.78        2.35     29.51 o
   5  12 -15        2.36        4.60     30.46 o
   2  13 -15       20.16        5.90     26.14 o
   4  13 -15        1.71        0.00     32.45 o
   1  14 -15        1.03        0.67     40.47 o
   3  14 -15       37.02       39.93     59.89 o
   0   0 -14     3013.10     3700.11    191.65 o
   2   0 -14      756.72      819.85     44.05 o
   4   0 -14      684.62      818.68     51.04 o
   6   0 -14      367.65      342.22     26.90 o
   8   0 -14      189.72      191.76     23.56 o
  10   0 -14      619.73      783.89     66.60 o
  12   0 -14       66.99       61.15     30.99 o
  14   0 -14       28.32        0.00     85.18 o
   1   1 -14      484.25      535.52     33.18 o
   3   1 -14      407.41      407.47     26.59 o
   5   1 -14       58.62       61.85     12.44 o
   7   1 -14      404.34      405.95     21.96 o
   9   1 -14      434.28      537.52     38.45 o
  11   1 -14      331.00      365.24     31.08 o
  13   1 -14      101.04       44.34     62.09 o
   0   2 -14      341.90      411.67     29.52 o
   2   2 -14      317.52      335.28     23.67 o
   4   2 -14      274.23      279.69     21.88 o
   6   2 -14      284.14      293.54     19.63 o
   8   2 -14      383.23      458.52     26.29 o
  10   2 -14      169.11      182.57     24.94 o
  12   2 -14      121.73      105.02     24.26 o
   1   3 -14      123.22      124.21     15.83 o
   3   3 -14      251.34      277.00     22.58 o
   5   3 -14      230.46      229.76     24.17 o
   7   3 -14      202.60      228.68     16.87 o
   9   3 -14      135.32      138.51     22.16 o
  11   3 -14       67.46       68.17     22.21 o
  13   3 -14       78.66       63.70     60.43 o
   0   4 -14      184.19      233.88     31.08 o
   2   4 -14       91.18       84.17     15.15 o
   4   4 -14      161.43      170.43     16.71 o
   6   4 -14      104.75      108.11     14.30 o
   8   4 -14      144.76      155.86     20.59 o
  10   4 -14      362.42      464.36     34.99 o
  12   4 -14      112.09       55.86     60.14 o
   1   5 -14      502.44      608.83     30.15 o
   3   5 -14      351.29      404.75     22.55 o
   5   5 -14      247.30      270.31     17.64 o
   7   5 -14      346.82      365.40     24.44 o
   9   5 -14      210.87      201.69     25.04 o
  11   5 -14      194.24      175.77     25.52 o
  13   5 -14       22.30        0.00     56.37 o
   0   6 -14      141.88      139.99     28.85 o
   2   6 -14      199.62      198.07     17.63 o
   4   6 -14       51.90       39.84     12.72 o
   6   6 -14      162.80      165.98     16.56 o
   8   6 -14      567.55      695.55     39.78 o
  10   6 -14      286.98      252.18     32.94 o
  12   6 -14      160.65      121.28     34.07 o
   1   7 -14      406.62      449.58     28.70 o
   3   7 -14      215.89      210.96     17.91 o
   5   7 -14      449.53      414.10     23.00 o
   7   7 -14      117.25      120.98     19.71 o
   9   7 -14      175.47      182.94     24.40 o
  11   7 -14      186.07      172.85     26.00 o
   0   8 -14      375.14      355.43     36.99 o
   2   8 -14      524.63      553.55     44.63 o
   4   8 -14      299.29      274.06     19.28 o
   6   8 -14      144.15      131.86     19.44 o
   8   8 -14      159.03      171.70     19.73 o
  10   8 -14      180.58      213.52     30.54 o
  12   8 -14      149.47      113.12     93.16 o
   1   9 -14      292.00      287.96     23.24 o
   3   9 -14      197.38      200.00     23.43 o
   5   9 -14      159.10      145.74     17.01 o
   7   9 -14       83.43       92.26     16.15 o
   9   9 -14      132.17      108.13     20.27 o
  11   9 -14      215.95      175.48     80.52 o
   0  10 -14      249.89      234.96     34.04 o
   2  10 -14      400.50      417.29     45.23 o
   4  10 -14      187.70      156.63     18.23 o
   6  10 -14      166.16      165.82     19.25 o
   8  10 -14      271.06      290.41     29.97 o
  10  10 -14       88.09       86.96     26.84 o
   1  11 -14      116.66       82.12     21.47 o
   3  11 -14       33.64       42.58     21.26 o
   5  11 -14      135.23       99.83     26.35 o
   7  11 -14       93.30       73.58     23.06 o
   9  11 -14      138.39      109.92     23.44 o
   0  12 -14       47.62       25.10     28.06 o
   2  12 -14      223.50      160.66     25.42 o
   4  12 -14      250.23      201.03     30.65 o
   6  12 -14      236.00      204.49     23.82 o
   8  12 -14       39.30       34.13     19.85 o
   1  13 -14      130.15       71.89     24.26 o
   3  13 -14      276.89      195.81     30.54 o
   5  13 -14      236.51      208.85     23.85 o
   7  13 -14      101.44       50.68     28.04 o
   9  13 -14      128.15      141.72     55.14 o
   0  14 -14       65.89       30.86     36.77 o
   2  14 -14       83.15       47.79     26.85 o
   4  14 -14      176.06      137.92     23.12 o
   6  14 -14      180.98      125.33     24.05 o
   8  14 -14      120.38       50.57     73.20 o
   1  15 -14      124.70       70.29     27.85 o
   3  15 -14      113.25       87.38     28.59 o
   5  15 -14       36.46        3.87     30.66 o
   0  16 -14       62.23       12.51     38.84 o
   2  16 -14       35.31       22.28     30.86 o
   4  16 -14       24.89        0.00     58.56 o
   2   1 -13      126.06      105.78     12.35 o
   4   1 -13      191.41      175.20     12.24 o
   6   1 -13       27.69       19.80     10.90 o
   8   1 -13      164.11      170.10     15.82 o
  10   1 -13       15.04       19.36     13.84 o
  12   1 -13        4.63        0.00     18.48 o
  14   1 -13        2.52        0.00     54.58 o
   1   2 -13       52.85       64.28     11.35 o
   3   2 -13       87.81       81.18     11.80 o
   5   2 -13      102.87      106.95     11.38 o
   7   2 -13       23.64       16.88     12.23 o
   9   2 -13       73.53      100.56     15.26 o
  11   2 -13       52.53       51.60     20.01 o
  13   2 -13       90.64      115.53     33.81 o
  15   2 -13       11.12       34.69     30.16 o
   2   3 -13        4.28        4.37     11.67 o
   4   3 -13        7.83        5.83      9.02 o
   6   3 -13       89.26       85.74     13.63 o
   8   3 -13       52.96       59.69     14.10 o
  10   3 -13       41.32       30.43     14.28 o
  12   3 -13       31.32       39.45     20.75 o
  14   3 -13       11.21        3.67     27.69 o
   1   4 -13       96.31       85.03     11.80 o
   3   4 -13       27.81       11.30     10.28 o
   5   4 -13       22.92        7.77     10.60 o
   7   4 -13       87.31       86.31     14.63 o
   9   4 -13       78.53       85.95     14.82 o
  11   4 -13       20.53       25.48     15.50 o
  13   4 -13       32.68       42.86     17.98 o
  15   4 -13       28.93       10.25     30.09 o
   2   5 -13      164.13      138.84     13.66 o
   4   5 -13       33.94       18.92     10.51 o
   6   5 -13       32.31       42.61     12.10 o
   8   5 -13       65.42       69.20     13.56 o
  10   5 -13       25.51       31.28     13.36 o
  12   5 -13       11.05       18.20     17.56 o
  14   5 -13       11.03        0.00     28.54 o
   1   6 -13       13.00       14.53     12.57 o
   3   6 -13       59.28       56.63     13.20 o
   5   6 -13        1.89       13.22     10.77 o
   7   6 -13      141.01      167.21     14.02 o
   9   6 -13       17.99       20.33     11.32 o
  11   6 -13       50.30       57.67     17.43 o
  13   6 -13        8.77        0.00     21.51 o
   2   7 -13       18.27       27.43     12.13 o
   4   7 -13       40.18       28.46     12.90 o
   6   7 -13      116.83      107.38     12.61 o
   8   7 -13       20.20       23.11     11.28 o
  10   7 -13       38.63       60.47     16.47 o
  12   7 -13       23.30       19.59     17.20 o
  14   7 -13        5.63        5.81     33.65 o
   1   8 -13       23.77       29.80     16.19 o
   3   8 -13       55.59       55.90     14.08 o
   5   8 -13       64.40       69.21     10.74 o
   7   8 -13       39.56       48.23     10.91 o
   9   8 -13       30.42       20.25     14.19 o
  11   8 -13      226.30      226.50     28.86 o
  13   8 -13       17.45       16.04     34.38 o
   2   9 -13       29.21        4.88     13.29 o
   4   9 -13       22.78       15.83     10.92 o
   6   9 -13       37.88       26.92     10.31 o
   8   9 -13       32.72       25.41     13.12 o
  10   9 -13       20.65       31.27     17.01 o
  12   9 -13       37.56       23.29     23.83 o
   1  10 -13       23.55        9.23     14.45 o
   3  10 -13       15.37        8.83     12.34 o
   5  10 -13       76.09       82.26     11.57 o
   7  10 -13      194.04      169.73     15.71 o
   9  10 -13       48.86       49.32     15.39 o
  11  10 -13        9.66       23.88     16.42 o
  13  10 -13       13.79        0.00     36.53 o
   2  11 -13       33.60       25.68     13.00 o
   4  11 -13       42.42       47.61     13.16 o
   6  11 -13        1.44        4.26     11.80 o
   8  11 -13       38.43       27.11     13.84 o
  10  11 -13       42.93       56.55     16.36 o
  12  11 -13       18.03        3.72     23.09 o
   1  12 -13       11.91        4.45     15.07 o
   3  12 -13       66.07       54.78     13.88 o
   5  12 -13       20.90       19.41     15.28 o
   7  12 -13        9.71        1.67     12.58 o
   9  12 -13       44.75       46.36     15.39 o
  11  12 -13       36.29       12.50     23.62 o
   2  13 -13       17.91       11.51     16.48 o
   4  13 -13       21.60       20.79     17.11 o
   6  13 -13       24.06       17.71     13.04 o
   8  13 -13       28.17       16.49     14.62 o
  10  13 -13        5.76        2.92     18.16 o
   1  14 -13       72.86       35.30     24.29 o
   3  14 -13        3.26        0.00     16.25 o
   5  14 -13       41.65       19.58     16.36 o
   7  14 -13       42.74       22.83     14.95 o
   9  14 -13       21.59        9.96     18.12 o
   2  15 -13       66.08       45.09     18.17 o
   4  15 -13       12.48       10.30     17.14 o
   6  15 -13        8.04        4.74     21.70 o
   8  15 -13        4.53        4.35     17.62 o
   1  16 -13       12.14        0.21     18.27 o
   3  16 -13        2.56        0.84     18.13 o
   5  16 -13       18.74        8.80     18.90 o
   7  16 -13       17.96       16.53     24.66 o
   2  17 -13        9.60        0.00     20.28 o
   4  17 -13        7.35        0.31     19.15 o
   6  17 -13        9.07       14.57     25.10 o
   1  18 -13        2.07        1.45     17.59 o
   3  18 -13       16.15        0.00     23.77 o
   0   0 -12     2449.10     2425.36    105.23 o
   2   0 -12     1375.41     1349.01     43.94 o
   4   0 -12      860.39      881.01     31.29 o
   6   0 -12     1266.55     1223.66     52.86 o
   8   0 -12      541.68      540.01     39.30 o
  10   0 -12      601.85      629.05     44.32 o
  12   0 -12      225.58      268.61     33.78 o
  14   0 -12      729.90      927.07     71.34 o
  16   0 -12      318.62      244.60    121.78 o
   1   1 -12     2146.85     2326.98     49.94 o
   3   1 -12     1044.31     1031.08     26.04 o
   5   1 -12     1237.47     1289.10     33.30 o
   7   1 -12      861.27      910.67     33.44 o
   9   1 -12      917.24     1012.48     36.68 o
  11   1 -12      435.85      386.81     33.57 o
  13   1 -12       92.07       94.77     17.33 o
  15   1 -12       81.70       63.49     16.08 o
  17   1 -12      194.39      350.73     84.70 o
   0   2 -12      445.88      490.59     27.32 o
   2   2 -12      488.72      446.97     15.94 o
   4   2 -12      324.51      326.61     14.33 o
   6   2 -12      294.09      295.10     15.59 o
   8   2 -12      654.78      651.62     29.02 o
  10   2 -12      211.08      202.17     15.86 o
  12   2 -12      304.14      294.28     22.54 o
  14   2 -12       99.33      126.37     19.71 o
  16   2 -12      454.25      612.74     52.09 o
   1   3 -12      354.86      360.72     14.68 o
   3   3 -12      205.46      181.60     10.80 o
   5   3 -12      428.55      429.69     18.79 o
   7   3 -12      299.91      329.86     19.04 o
   9   3 -12      512.72      588.92     25.05 o
  11   3 -12      292.08      317.38     16.55 o
  13   3 -12      190.50      182.57     20.63 o
  15   3 -12      109.75      132.33     20.93 o
  17   3 -12      178.62      319.98     82.61 o
   0   4 -12     1436.40     1561.23     55.12 o
   2   4 -12      965.95     1048.53     30.80 o
   4   4 -12       79.86       78.77     10.98 o
   6   4 -12      798.38      895.09     29.92 o
   8   4 -12      415.89      439.98     21.53 o
  10   4 -12      471.07      532.55     22.65 o
  12   4 -12      231.15      214.15     16.00 o
  14   4 -12      211.41      228.59     31.44 o
  16   4 -12       63.47       57.19     26.95 o
   1   5 -12      623.83      601.51     21.25 o
   3   5 -12      387.09      361.19     17.07 o
   5   5 -12      318.91      289.81     14.48 o
   7   5 -12      525.69      527.64     22.04 o
   9   5 -12      326.85      303.61     16.29 o
  11   5 -12      475.08      530.54     27.70 o
  13   5 -12      418.89      384.39     34.50 o
  15   5 -12      298.14      263.70     53.21 o
   0   6 -12     1198.57     1379.25     51.76 o
   2   6 -12      687.38      750.85     29.91 o
   4   6 -12      757.31      812.46     26.68 o
   6   6 -12      652.82      694.72     25.52 o
   8   6 -12      971.89     1085.92     32.15 o
  10   6 -12      557.37      602.38     26.80 o
  12   6 -12      265.49      262.75     25.52 o
  14   6 -12       24.43       15.77     16.41 o
  16   6 -12      205.92      191.93     38.53 o
   1   7 -12      409.99      408.36     20.11 o
   3   7 -12      608.96      607.95     23.94 o
   5   7 -12      558.37      569.18     22.12 o
   7   7 -12      249.52      205.44     13.63 o
   9   7 -12      566.22      551.98     24.75 o
  11   7 -12      197.89      170.70     14.63 o
  13   7 -12      276.90      274.16     26.00 o
  15   7 -12      387.68      440.34     94.15 o
   0   8 -12      505.49      551.51     64.33 o
   2   8 -12      742.69      780.64     31.84 o
   4   8 -12      414.38      432.10     19.39 o
   6   8 -12      489.18      541.73     24.09 o
   8   8 -12      408.03      391.30     21.39 o
  10   8 -12      274.94      276.77     20.19 o
  12   8 -12      256.29      249.12     20.16 o
  14   8 -12      173.39      136.55     28.20 o
   1   9 -12     1449.20     1605.68     53.12 o
   3   9 -12      510.16      601.62     23.33 o
   5   9 -12      458.90      469.93     18.36 o
   7   9 -12      718.88      756.46     28.82 o
   9   9 -12      116.12      103.47     12.16 o
  11   9 -12      161.40      151.45     16.97 o
  13   9 -12      186.76      184.51     19.45 o
  15   9 -12      116.49       89.47     25.16 o
   0  10 -12      392.53      380.91     39.77 o
   2  10 -12       71.30       63.24     10.12 o
   4  10 -12      477.79      437.64     17.42 o
   6  10 -12      280.25      263.39     14.51 o
   8  10 -12      163.00      151.11     12.21 o
  10  10 -12      274.61      301.64     16.38 o
  12  10 -12      140.30      126.79     17.76 o
  14  10 -12       44.96       27.60     25.01 o
   1  11 -12      470.99      573.09     32.96 o
   3  11 -12      579.94      641.38     24.53 o
   5  11 -12      173.03      189.26     12.91 o
   7  11 -12      283.97      278.45     13.97 o
   9  11 -12      330.44      324.52     16.96 o
  11  11 -12       92.78       71.99     15.21 o
  13  11 -12       60.69       48.75     31.36 o
   0  12 -12       79.61       56.36     14.48 o
   2  12 -12      357.73      411.84     25.86 o
   4  12 -12      432.31      432.64     23.34 o
   6  12 -12       39.99       39.36      9.95 o
   8  12 -12      207.09      200.71     13.76 o
  10  12 -12      132.17      100.88     15.19 o
  12  12 -12      165.87      118.16     20.96 o
  14  12 -12      202.44      263.51    111.79 o
   1  13 -12      478.50      443.70     20.37 o
   3  13 -12      360.85      336.96     18.14 o
   5  13 -12      219.74      215.45     13.48 o
   7  13 -12      415.50      457.79     21.65 o
   9  13 -12      228.39      235.88     18.80 o
  11  13 -12      176.90      146.62     26.77 o
  13  13 -12      217.77      205.47     37.85 o
   0  14 -12      498.31      522.89     29.46 o
   2  14 -12      190.46      186.24     14.99 o
   4  14 -12      647.27      741.43     29.18 o
   6  14 -12      473.59      500.70     21.95 o
   8  14 -12      105.46       95.53     15.92 o
  10  14 -12      285.61      253.77     20.59 o
  12  14 -12      217.73      181.62     28.15 o
   1  15 -12       39.04       20.93     13.99 o
   3  15 -12      195.52      168.88     17.53 o
   5  15 -12      132.77      125.45     16.72 o
   7  15 -12      201.29      163.03     16.90 o
   9  15 -12      229.36      176.27     19.73 o
  11  15 -12      197.90      144.38     27.57 o
   0  16 -12       59.23       38.62     19.85 o
   2  16 -12      269.79      241.78     23.84 o
   4  16 -12      250.98      216.66     22.65 o
   6  16 -12       79.14       53.95     16.24 o
   8  16 -12      199.03      176.28     19.75 o
  10  16 -12       46.79       15.03     25.23 o
   1  17 -12       29.26        7.41     15.15 o
   3  17 -12      151.43      171.24     19.68 o
   5  17 -12       76.99       48.94     19.61 o
   7  17 -12       75.92       57.93     17.51 o
   9  17 -12       44.42       37.70     24.08 o
   0  18 -12      191.19      169.92     26.13 o
   2  18 -12      127.38      100.01     18.74 o
   4  18 -12      180.03      149.57     20.25 o
   6  18 -12      137.50      139.77     19.10 o
   8  18 -12       52.29       47.55     25.48 o
   1  19 -12       92.34       81.68     17.45 o
   3  19 -12      305.56      287.99     22.60 o
   5  19 -12      279.18      291.41     27.87 o
   7  19 -12       99.59      215.60     38.60 o
   0  20 -12      106.61       69.45     24.66 o
   2  20 -12      136.86       96.19     26.20 o
   2   1 -11     1056.42     1044.11     22.20 o
   4   1 -11       87.15       69.15      6.51 o
   6   1 -11       41.41       38.97      8.09 o
   8   1 -11       17.23       20.27     10.40 o
  10   1 -11       67.20       65.31     13.09 o
  12   1 -11      134.72      172.09     13.55 o
  14   1 -11       54.23       49.18     11.61 o
  16   1 -11       30.27       42.19     14.77 o
  18   1 -11       30.56       35.46     18.53 o
   1   2 -11      133.87      147.16      7.18 o
   3   2 -11       39.78       19.63      5.91 o
   5   2 -11      336.89      296.94     13.20 o
   7   2 -11      543.68      543.30     19.90 o
   9   2 -11      151.07      148.83     14.10 o
  11   2 -11      141.53      161.08     12.40 o
  13   2 -11       30.31       27.25     12.16 o
  15   2 -11       42.62       32.37     14.01 o
  17   2 -11       23.91       17.86     18.71 o
   2   3 -11      324.82      274.11      9.89 o
   4   3 -11     1006.81      959.26     23.10 o
   6   3 -11      100.23       90.88      9.07 o
   8   3 -11       73.18       70.93      9.04 o
  10   3 -11      312.22      341.78     16.19 o
  12   3 -11      195.15      202.85     15.45 o
  14   3 -11       44.01       29.81     14.06 o
  16   3 -11      107.97       88.67     15.79 o
  18   3 -11       20.07       16.81     36.53 o
   1   4 -11      232.53      223.04      8.29 o
   3   4 -11      549.37      507.39     16.20 o
   5   4 -11      757.58      788.14     23.52 o
   7   4 -11       63.46       51.83      7.97 o
   9   4 -11       13.62       13.70      9.36 o
  11   4 -11      163.94      185.37     13.51 o
  13   4 -11       67.39       43.11     12.54 o
  15   4 -11       60.65       60.70     18.03 o
  17   4 -11       17.89       23.90     20.27 o
   2   5 -11      128.76      107.08      8.01 o
   4   5 -11      629.96      675.79     20.50 o
   6   5 -11       21.74       25.11      7.51 o
   8   5 -11        0.28        4.23      7.45 o
  10   5 -11       36.21       18.52     10.12 o
  12   5 -11       21.79       17.65     11.94 o
  14   5 -11       17.10       14.66     13.39 o
  16   5 -11       80.15       59.77     18.46 o
   1   6 -11        1.80        2.10      5.84 o
   3   6 -11      555.26      529.27     17.63 o
   5   6 -11      143.46       98.48      8.46 o
   7   6 -11      116.53      108.24      9.82 o
   9   6 -11      321.00      316.91     14.86 o
  11   6 -11       11.50       12.24     10.74 o
  13   6 -11       24.34       25.46     11.53 o
  15   6 -11       80.66       70.96     17.86 o
  17   6 -11        6.59       23.56     27.44 o
   2   7 -11      256.93      234.55     11.94 o
   4   7 -11      130.17      121.62      8.86 o
   6   7 -11       80.35       70.43      9.17 o
   8   7 -11      168.32      183.85     11.34 o
  10   7 -11        0.88        1.35      9.01 o
  12   7 -11       13.13       13.20     10.86 o
  14   7 -11      129.48       92.69     16.63 o
  16   7 -11        3.94       18.71     25.11 o
   1   8 -11      176.31      154.87      8.40 o
   3   8 -11      596.61      609.19     21.27 o
   5   8 -11      382.67      389.04     16.35 o
   7   8 -11      313.80      320.04     14.67 o
   9   8 -11      304.79      333.25     14.75 o
  11   8 -11      129.81      101.08     13.10 o
  13   8 -11      136.97      141.41     15.59 o
  15   8 -11       17.08       18.83     16.23 o
  17   8 -11       51.58       59.84     33.21 o
   2   9 -11      228.29      212.09     10.12 o
   4   9 -11      117.24      114.84      9.79 o
   6   9 -11       81.49       83.93      9.46 o
   8   9 -11       21.17       26.89      9.34 o
  10   9 -11       75.57       50.28     11.51 o
  12   9 -11       18.68       12.78     11.99 o
  14   9 -11       42.43       38.56     15.47 o
  16   9 -11       13.32       32.14     24.87 o
   1  10 -11       45.86       43.13      8.75 o
   3  10 -11      163.86      134.09      9.53 o
   5  10 -11      265.12      255.34     12.05 o
   7  10 -11        6.28        7.32      9.25 o
   9  10 -11       83.29       64.86     11.15 o
  11  10 -11        4.49        0.94     10.47 o
  13  10 -11       89.12       92.45     23.11 o
  15  10 -11       49.23       24.50     23.95 o
   2  11 -11      302.27      280.22     14.59 o
   4  11 -11       20.86       22.95      7.93 o
   6  11 -11       31.36       31.27      9.53 o
   8  11 -11       38.50       24.79      9.88 o
  10  11 -11        9.76        9.38     11.20 o
  12  11 -11       44.17       28.86     14.23 o
  14  11 -11        0.46        4.15     22.39 o
  16  11 -11        0.90        0.00    101.15 o
   1  12 -11       70.85       63.64     10.61 o
   3  12 -11        8.11        6.64      8.74 o
   5  12 -11      482.16      520.19     23.80 o
   7  12 -11      208.07      199.17     13.72 o
   9  12 -11       62.58       35.02     11.85 o
  11  12 -11       11.77        8.69     11.93 o
  13  12 -11        3.86        3.97     15.40 o
  15  12 -11       29.94       33.78     24.66 o
   2  13 -11       77.66       67.04     11.36 o
   4  13 -11        7.56       19.76     10.55 o
   6  13 -11      166.59      157.43     11.49 o
   8  13 -11      157.29      147.34     13.85 o
  10  13 -11       53.73       45.67     12.84 o
  12  13 -11       23.85       18.62     15.78 o
  14  13 -11        6.50       46.24     24.78 o
   1  14 -11       61.55       44.72     12.00 o
   3  14 -11       64.35       52.39     11.95 o
   5  14 -11       98.04       82.36     12.79 o
   7  14 -11      135.08      161.59     12.62 o
   9  14 -11        8.54       15.39     12.19 o
  11  14 -11       18.94       35.22     15.50 o
  13  14 -11       31.84       28.98     24.37 o
   2  15 -11       63.84       37.64     11.51 o
   4  15 -11        5.88        5.73     12.27 o
   6  15 -11       33.28       41.61     11.82 o
   8  15 -11        4.38       12.71     12.10 o
  10  15 -11       15.07       12.63     15.08 o
  12  15 -11        1.06        1.54     22.90 o
   1  16 -11       26.24        3.28     12.61 o
   3  16 -11       30.60       23.76     13.47 o
   5  16 -11       43.54       51.44     13.68 o
   7  16 -11       11.77       16.40     13.46 o
   9  16 -11        7.64        4.37     15.50 o
  11  16 -11       24.16       20.06     21.97 o
   2  17 -11       10.65        2.62     11.50 o
   4  17 -11       24.33       37.73     15.20 o
   6  17 -11      106.39      126.08     14.23 o
   8  17 -11       80.67       89.30     14.83 o
  10  17 -11        9.41        0.00     17.43 o
   1  18 -11       30.24       14.84     13.41 o
   3  18 -11       11.18       18.20     16.16 o
   5  18 -11       71.72       77.59     17.61 o
   7  18 -11        3.42        1.70     13.38 o
   9  18 -11       39.31       41.98     15.80 o
   2  19 -11        2.28        7.97     14.99 o
   4  19 -11        3.07       10.26     16.51 o
   6  19 -11        5.61        7.52     13.25 o
   8  19 -11        8.36       23.18     16.42 o
   1  20 -11        2.20        0.00     13.08 o
   3  20 -11        8.78        9.42     16.75 o
   5  20 -11       13.19       10.68     16.46 o
   7  20 -11       44.70       36.28     16.90 o
   2  21 -11       11.04       12.15     19.19 o
   4  21 -11        9.10       23.75     23.19 o
   6  21 -11        2.23        0.00     23.53 o
   1  22 -11        3.10        0.00     29.63 o
   0   0 -10     8433.05     8378.47    252.80 o
   2   0 -10     6294.02     6295.08    157.50 o
   4   0 -10     1663.30     1737.07     44.00 o
   6   0 -10     2773.29     3020.74     76.53 o
   8   0 -10     2126.11     2182.45     64.31 o
  10   0 -10      750.55      787.12     37.60 o
  12   0 -10     1126.70     1208.73     43.98 o
  14   0 -10     1036.36     1164.17     59.74 o
  16   0 -10      293.15      282.60     49.77 o
  18   0 -10      172.22      117.42     52.77 o
   1   1 -10     3060.51     3123.97     49.07 o
   3   1 -10      518.68      553.02     16.25 o
   5   1 -10     3233.46     3211.61     55.90 o
   7   1 -10     2014.59     2062.87     40.96 o
   9   1 -10     1116.69     1129.51     31.18 o
  11   1 -10      440.83      517.12     20.12 o
  13   1 -10      468.05      521.82     19.60 o
  15   1 -10      377.57      363.00     17.07 o
  17   1 -10      715.19      763.84     59.61 o
  19   1 -10      277.84      206.34     42.07 o
   0   2 -10     4368.15     4356.23     99.14 o
   2   2 -10     4402.11     4363.42     74.14 o
   4   2 -10      998.27      909.61     20.50 o
   6   2 -10     3877.92     3904.87     68.88 o
   8   2 -10     2857.81     2957.94     60.15 o
  10   2 -10      565.05      611.47     24.48 o
  12   2 -10      798.97      849.19     28.94 o
  14   2 -10      416.12      433.24     18.89 o
  16   2 -10      217.96      202.16     23.10 o
  18   2 -10      297.86      233.75     50.29 o
   1   3 -10     4393.06     4364.21     70.05 o
   3   3 -10     1273.99     1230.84     25.23 o
   5   3 -10     2512.00     2512.50     42.66 o
   7   3 -10     1587.38     1659.84     34.76 o
   9   3 -10     1697.84     1747.16     39.34 o
  11   3 -10      747.15      794.42     28.42 o
  13   3 -10      638.31      682.55     26.94 o
  15   3 -10      199.68      189.65     13.13 o
  17   3 -10      367.84      452.03     24.45 o
  19   3 -10      269.03      223.50     61.48 o
   0   4 -10     3225.40     3350.40     76.85 o
   2   4 -10     1255.03     1256.35     24.40 o
   4   4 -10      346.50      340.39     11.67 o
   6   4 -10      651.28      657.05     17.03 o
   8   4 -10      924.73      946.28     23.05 o
  10   4 -10     1455.08     1514.80     38.50 o
  12   4 -10      770.72      832.35     27.94 o
  14   4 -10      990.50     1057.55     43.30 o
  16   4 -10      702.69      785.15     29.05 o
  18   4 -10      521.61      503.87     46.89 o
   1   5 -10     3043.72     3020.78     48.15 o
   3   5 -10     1896.46     1880.81     33.27 o
   5   5 -10      587.55      604.10     15.64 o
   7   5 -10     1737.26     1809.00     35.65 o
   9   5 -10     1481.69     1555.70     33.87 o
  11   5 -10      958.37     1036.77     29.07 o
  13   5 -10      989.35     1015.79     33.86 o
  15   5 -10      381.20      340.89     22.49 o
  17   5 -10      185.20      156.21     14.86 o
  19   5 -10      148.21      231.04     81.61 o
   0   6 -10     1404.21     1432.11     33.17 o
   2   6 -10      786.23      784.45     17.52 o
   4   6 -10      325.35      313.36     10.38 o
   6   6 -10     2947.81     2977.52     51.61 o
   8   6 -10     1319.80     1286.25     29.27 o
  10   6 -10      443.77      471.62     23.00 o
  12   6 -10      822.83      885.53     29.14 o
  14   6 -10      517.27      575.26     24.55 o
  16   6 -10      650.63      756.99     31.07 o
  18   6 -10      441.07      375.91     34.51 o
   1   7 -10     3198.66     3214.98     52.57 o
   3   7 -10      707.23      714.36     17.20 o
   5   7 -10     1346.18     1452.77     28.20 o
   7   7 -10     1502.69     1538.45     34.36 o
   9   7 -10     1177.23     1251.03     32.31 o
  11   7 -10      500.54      552.94     21.01 o
  13   7 -10      735.20      771.03     25.88 o
  15   7 -10      291.93      304.32     17.99 o
  17   7 -10      253.68      229.28     34.70 o
   0   8 -10     2487.32     2508.42     56.54 o
   2   8 -10      892.04      920.16     23.61 o
   4   8 -10     2167.08     2231.01     41.52 o
   6   8 -10     1735.41     1743.25     35.62 o
   8   8 -10      698.70      692.97     20.74 o
  10   8 -10      623.79      615.81     21.74 o
  12   8 -10      385.46      390.87     18.20 o
  14   8 -10       84.03       65.86     13.17 o
  16   8 -10      596.54      668.83     33.40 o
  18   8 -10      185.71      146.63     32.23 o
   1   9 -10     1139.34     1157.83     25.57 o
   3   9 -10     2931.31     3036.52     53.89 o
   5   9 -10      126.34      128.57      8.21 o
   7   9 -10     1084.09     1111.56     28.40 o
   9   9 -10      575.99      612.65     21.17 o
  11   9 -10      357.39      343.50     16.33 o
  13   9 -10      358.12      358.03     22.17 o
  15   9 -10      516.20      448.79     57.23 o
  17   9 -10      151.95      168.06     41.11 o
   0  10 -10     2102.02     2146.25     73.57 o
   2  10 -10     1406.62     1437.74     33.47 o
   4  10 -10     3184.63     3405.71     61.22 o
   6  10 -10      939.96     1040.51     33.24 o
   8  10 -10     1301.35     1367.38     33.20 o
  10  10 -10      488.28      518.10     20.45 o
  12  10 -10      169.90      164.48     14.20 o
  14  10 -10      305.45      267.54     21.69 o
  16  10 -10       71.48       42.40     29.39 o
   1  11 -10     1032.56     1072.40     26.42 o
   3  11 -10      426.98      483.37     17.20 o
   5  11 -10      672.14      709.94     22.57 o
   7  11 -10      979.56      930.06     24.91 o
   9  11 -10      286.40      259.55     13.88 o
  11  11 -10      390.69      379.67     26.08 o
  13  11 -10      371.98      367.60     18.81 o
  15  11 -10      327.85      320.04     28.08 o
  17  11 -10      113.66      121.10     45.17 o
   0  12 -10     2348.12     2451.77     73.87 o
   2  12 -10      672.93      691.78     21.20 o
   4  12 -10     1035.62     1128.39     28.62 o
   6  12 -10      271.65      308.13     14.38 o
   8  12 -10      315.32      356.52     14.61 o
  10  12 -10      602.36      672.88     29.30 o
  12  12 -10      687.47      769.81     37.21 o
  14  12 -10       54.95       40.56     16.66 o
  16  12 -10      156.12      166.65     38.42 o
   1  13 -10      366.66      373.28     15.95 o
   3  13 -10     1133.19     1231.28     31.11 o
   5  13 -10      269.69      299.70     15.37 o
   7  13 -10      453.82      467.08     19.06 o
   9  13 -10      390.48      411.35     17.35 o
  11  13 -10      633.33      640.34     32.62 o
  13  13 -10      106.07       99.58     16.95 o
  15  13 -10      344.74      322.27     41.30 o
   0  14 -10      266.32      258.50     22.27 o
   2  14 -10      580.85      641.02     24.40 o
   4  14 -10     1200.51     1313.55     32.88 o
   6  14 -10        5.35       22.20     10.16 o
   8  14 -10      844.87      912.62     35.84 o
  10  14 -10      433.83      437.94     18.33 o
  12  14 -10      271.40      283.85     21.55 o
  14  14 -10      506.07      539.64     39.59 o
   1  15 -10      186.33      217.14     15.75 o
   3  15 -10      783.19      929.91     28.23 o
   5  15 -10      946.79      992.64     33.56 o
   7  15 -10      788.70      908.63     30.55 o
   9  15 -10      188.98      203.31     13.93 o
  11  15 -10      248.63      235.43     15.85 o
  13  15 -10      186.23      212.48     25.56 o
  15  15 -10      234.87      346.03    118.45 o
   0  16 -10      246.44      231.16     21.56 o
   2  16 -10      217.06      229.37     14.12 o
   4  16 -10      460.12      523.34     23.48 o
   6  16 -10      153.68      168.28     13.09 o
   8  16 -10      151.33      161.76     13.47 o
  10  16 -10      192.36      179.39     15.28 o
  12  16 -10      372.06      425.04     24.70 o
  14  16 -10      260.93      248.81     39.54 o
   1  17 -10      213.75      192.25     15.21 o
   3  17 -10      449.13      488.69     21.13 o
   5  17 -10      491.39      519.90     22.16 o
   7  17 -10      159.97      178.56     13.35 o
   9  17 -10      101.23      114.37     15.18 o
  11  17 -10      257.57      298.20     20.54 o
  13  17 -10       81.46       83.38     19.99 o
   0  18 -10       72.99       66.27     17.72 o
   2  18 -10      319.64      336.90     17.57 o
   4  18 -10      503.23      561.82     25.25 o
   6  18 -10      128.93      121.82     13.70 o
   8  18 -10      308.62      331.76     21.82 o
  10  18 -10      153.68      151.81     17.27 o
  12  18 -10       23.30        5.62     14.65 o
   1  19 -10      168.10      178.64     17.42 o
   3  19 -10      508.61      615.63     39.60 o
   5  19 -10      149.20      161.82     18.74 o
   7  19 -10      145.18      161.96     15.34 o
   9  19 -10      159.49      182.16     18.22 o
  11  19 -10      123.42      118.99     18.73 o
   0  20 -10      265.85      287.78     31.59 o
   2  20 -10      346.79      355.30     27.24 o
   4  20 -10      294.15      295.40     22.11 o
   6  20 -10      312.23      313.44     25.72 o
   8  20 -10       38.63       62.61     15.15 o
  10  20 -10      120.81      185.30     24.56 o
   1  21 -10      174.62      142.21     15.12 o
   3  21 -10      207.58      225.24     20.08 o
   5  21 -10      103.68      100.39     18.03 o
   7  21 -10        5.85       11.25     13.94 o
   0  22 -10       10.73        0.00     23.71 o
   2  22 -10      126.43      114.12     26.92 o
   4  22 -10      174.73      160.45     24.83 o
   6  22 -10      162.64      139.58     19.82 o
   1  23 -10       27.58        0.00     24.84 o
   3  23 -10      154.97      125.79     26.24 o
   2   1  -9      455.73      485.98     14.71 o
   4   1  -9     3057.56     3028.93     50.39 o
   6   1  -9       67.64       61.48      5.14 o
   8   1  -9      870.43      852.32     18.17 o
  10   1  -9      231.57      228.81     10.24 o
  12   1  -9       12.07        9.63      7.56 o
  14   1  -9       73.08       72.53     10.09 o
  16   1  -9       78.32       73.17     11.77 o
  18   1  -9       28.60       37.79     16.84 o
  20   1  -9       14.32       35.72     36.28 o
   1   2  -9       97.23      100.10      4.45 o
   3   2  -9     2097.07     2012.92     34.42 o
   5   2  -9       79.19      103.61      5.42 o
   7   2  -9       31.04       23.83      5.17 o
   9   2  -9      166.32      141.88      7.93 o
  11   2  -9      241.70      258.17     12.30 o
  13   2  -9      269.18      284.17     13.46 o
  15   2  -9      174.42      180.55     12.71 o
  17   2  -9       35.30       41.46     11.92 o
  19   2  -9       17.94       25.32     17.18 o
   2   3  -9     2187.24     2133.14     34.13 o
   4   3  -9      794.63      845.86     17.06 o
   6   3  -9      984.95     1033.21     19.22 o
   8   3  -9     1428.34     1382.00     26.53 o
  10   3  -9      500.98      518.68     22.32 o
  12   3  -9      294.76      321.86     16.05 o
  14   3  -9       47.64       42.21     10.36 o
  16   3  -9       12.80        9.74     10.62 o
  18   3  -9       31.03       35.26     14.18 o
  20   3  -9       42.88       65.76     42.38 o
   1   4  -9       59.27       48.69      3.93 o
   3   4  -9      605.39      597.58     12.73 o
   5   4  -9      156.29      134.10      5.59 o
   7   4  -9      220.89      206.60      7.94 o
   9   4  -9      167.41      152.51      8.65 o
  11   4  -9      146.89      118.12     10.44 o
  13   4  -9      145.06      134.40     11.16 o
  15   4  -9      234.60      277.65     17.06 o
  17   4  -9       29.13       18.25     12.26 o
  19   4  -9        2.59       23.33     16.82 o
   2   5  -9      100.95       97.74      4.71 o
   4   5  -9     1177.17     1123.70     19.06 o
   6   5  -9      231.00      203.51      7.50 o
   8   5  -9        5.83        4.54      5.44 o
  10   5  -9      449.35      417.72     15.16 o
  12   5  -9       89.23       87.79     10.38 o
  14   5  -9       57.73       51.58     10.42 o
  16   5  -9      116.59       98.78     12.22 o
  18   5  -9       44.02       42.36     13.44 o
   1   6  -9      260.93      254.45      7.03 o
   3   6  -9      751.93      634.12     13.11 o
   5   6  -9     1790.93     1656.69     30.02 o
   7   6  -9      216.29      206.34      7.89 o
   9   6  -9       49.97       48.27      7.15 o
  11   6  -9      113.14      105.50      8.54 o
  13   6  -9      110.30       85.29     10.92 o
  15   6  -9       61.71       42.01     10.36 o
  17   6  -9      133.00      132.38     14.44 o
  19   6  -9      133.48      117.77     19.83 o
   2   7  -9     1669.90     1605.64     25.86 o
   4   7  -9      785.60      727.43     15.18 o
   6   7  -9      558.79      533.06     12.51 o
   8   7  -9      490.76      468.49     13.70 o
  10   7  -9      851.83      797.39     22.84 o
  12   7  -9       81.65       84.72     10.37 o
  14   7  -9       15.30       14.84     10.95 o
  16   7  -9      103.41      105.96     11.97 o
  18   7  -9       27.04       35.88     16.28 o
   1   8  -9      627.88      696.58     15.25 o
   3   8  -9       84.38       63.30      5.76 o
   5   8  -9      326.15      335.86     10.22 o
   7   8  -9      377.18      412.97     15.19 o
   9   8  -9       48.76       47.10      7.20 o
  11   8  -9      358.69      358.48     15.37 o
  13   8  -9      109.49       92.56     12.01 o
  15   8  -9       11.88       12.77     11.01 o
  17   8  -9       23.99       28.60     12.58 o
  19   8  -9       16.26        8.10     19.15 o
   2   9  -9      500.93      456.44     11.65 o
   4   9  -9       55.13       64.45      6.99 o
   6   9  -9       77.39       64.35      6.56 o
   8   9  -9       97.44       82.84      7.63 o
  10   9  -9      216.41      216.51     10.68 o
  12   9  -9      124.57      106.80     12.12 o
  14   9  -9      210.02      236.58     18.02 o
  16   9  -9       86.94       99.39     14.78 o
  18   9  -9        4.18       14.82     19.48 o
   1  10  -9       71.90       60.78      6.23 o
   3  10  -9      267.51      285.19      9.70 o
   5  10  -9      628.10      605.22     16.26 o
   7  10  -9      149.81      157.80      8.77 o
   9  10  -9       63.62       47.42      8.06 o
  11  10  -9       38.87       29.60      8.94 o
  13  10  -9       28.87       29.48     11.74 o
  15  10  -9       38.03       28.04     13.24 o
  17  10  -9       12.87        4.08     17.23 o
   2  11  -9      862.86      830.15     20.27 o
   4  11  -9       31.83       29.41      6.62 o
   6  11  -9      372.43      373.60     15.93 o
   8  11  -9      936.63      985.36     23.43 o
  10  11  -9       19.86       15.56      8.08 o
  12  11  -9       64.55       54.22     11.00 o
  14  11  -9       19.60       17.13     12.37 o
  16  11  -9       34.74       24.27     16.49 o
  18  11  -9       57.39       34.81     21.87 o
   1  12  -9      700.19      723.22     23.03 o
   3  12  -9        3.72        4.61      6.23 o
   5  12  -9      176.26      177.00      8.90 o
   7  12  -9      162.80      150.74      9.52 o
   9  12  -9      240.30      251.94     14.39 o
  11  12  -9       47.36       46.45      9.75 o
  13  12  -9       38.99       29.63     11.11 o
  15  12  -9       72.52       71.26     15.55 o
  17  12  -9        1.46       11.76     22.63 o
   2  13  -9       63.26       52.87      7.67 o
   4  13  -9       69.53       60.46      8.00 o
   6  13  -9      398.19      435.34     17.91 o
   8  13  -9      138.99      126.50      9.96 o
  10  13  -9       47.31       32.39     10.10 o
  12  13  -9       54.70       64.73     10.86 o
  14  13  -9       63.16       52.01     13.94 o
  16  13  -9       10.32        7.73     20.54 o
   1  14  -9        3.75        1.38     10.20 o
   3  14  -9       38.28       26.27      8.17 o
   5  14  -9       31.86       37.37      9.74 o
   7  14  -9      258.20      288.43     13.25 o
   9  14  -9       62.43       41.83      9.66 o
  11  14  -9       42.68       33.88     11.33 o
  13  14  -9        6.55        6.25      9.98 o
  15  14  -9       36.33       38.07     20.86 o
   2  15  -9       48.88       45.01     10.05 o
   4  15  -9       29.94       30.08     10.19 o
   6  15  -9       24.97       42.77     10.76 o
   8  15  -9       31.93       37.74      9.78 o
  10  15  -9        7.16        7.05     10.43 o
  12  15  -9       29.13       40.10     11.55 o
  14  15  -9       27.27       18.52     12.28 o
  16  15  -9        1.71       25.69     49.75 o
   1  16  -9      250.89      242.39     15.10 o
   3  16  -9        6.94        4.93      9.82 o
   5  16  -9      116.77      138.33     12.31 o
   7  16  -9      300.32      330.63     14.82 o
   9  16  -9       11.91       12.33      9.75 o
  11  16  -9       13.00       19.39     11.62 o
  13  16  -9       21.89       24.24     13.38 o
  15  16  -9       13.63       22.86     18.10 o
   2  17  -9       13.45        4.05     10.54 o
   4  17  -9      142.02      180.18     13.44 o
   6  17  -9        2.37        5.78      9.62 o
   8  17  -9      156.66      161.77     12.18 o
  10  17  -9       65.56       70.74     12.74 o
  12  17  -9      114.30      127.50     15.37 o
  14  17  -9       21.93       32.35     15.13 o
   1  18  -9       75.12       79.60     12.91 o
   3  18  -9       11.02       25.34     11.53 o
   5  18  -9       18.57       20.99     12.00 o
   7  18  -9      166.01      190.91     13.36 o
   9  18  -9       12.98       12.40     11.08 o
  11  18  -9       12.32        6.34     13.18 o
  13  18  -9       29.23       18.71     15.25 o
   2  19  -9       12.25       10.50     11.93 o
   4  19  -9       10.46       20.15     12.29 o
   6  19  -9       44.10       43.53     11.31 o
   8  19  -9       67.73       60.60     12.31 o
  10  19  -9       17.86       15.17     12.38 o
  12  19  -9       13.24       13.66     16.29 o
   1  20  -9       63.13       44.24     12.70 o
   3  20  -9        2.17        4.38     13.38 o
   5  20  -9       36.37       32.74     13.65 o
   7  20  -9       40.00       34.46     13.25 o
   9  20  -9        9.06       17.42     13.40 o
  11  20  -9       27.33       47.92     18.27 o
   2  21  -9       39.61       28.07     13.18 o
   4  21  -9       14.95       10.43     14.26 o
   6  21  -9       67.25       75.87     13.38 o
   8  21  -9        8.17        5.21     13.96 o
  10  21  -9        8.57       18.30     18.07 o
   1  22  -9        0.67        4.18     13.73 o
   3  22  -9       48.73       38.19     14.14 o
   5  22  -9       14.38       17.17     12.80 o
   7  22  -9        1.91        9.42     15.32 o
   9  22  -9       29.32       58.18     40.06 o
   2  23  -9        9.63       11.61     21.76 o
   4  23  -9        0.58        8.76     22.25 o
   6  23  -9       23.05       45.04     19.71 o
   1  24  -9       13.42       15.64     34.11 o
   3  24  -9        5.30        0.00     43.92 o
   0   0  -8     5961.05     5523.67    191.29 o
   2   0  -8     3447.31     3132.87     65.86 o
   4   0  -8     1785.84     1846.98     38.10 o
   6   0  -8      792.07      773.70     19.95 o
   8   0  -8       55.01       36.66      6.52 o
  10   0  -8      289.53      278.29     15.95 o
  12   0  -8      162.76      166.83     13.43 o
  14   0  -8      200.11      236.45     18.98 o
  16   0  -8     1152.39     1290.45     48.15 o
  18   0  -8      230.44      247.60     25.55 o
  20   0  -8       69.13       59.90     24.81 o
   1   1  -8     1464.79     1583.21     29.82 o
   3   1  -8     6274.39     6204.93     93.24 o
   5   1  -8     2626.15     2550.36     36.10 o
   7   1  -8     1364.90     1401.59     21.66 o
   9   1  -8     3553.80     3569.72     52.73 o
  11   1  -8      257.11      273.09     11.45 o
  13   1  -8      511.47      541.48     39.77 o
  15   1  -8      507.70      515.03     20.55 o
  17   1  -8      836.13      847.69     41.39 o
  19   1  -8       52.75       35.15     14.02 o
  21   1  -8       17.82       30.38     28.65 o
   0   2  -8      125.23      104.22      5.55 o
   2   2  -8    10107.00    10362.32    143.28 o
   4   2  -8      379.72      388.05      9.50 o
   6   2  -8     2015.44     1895.21     29.33 o
   8   2  -8      984.81      978.89     18.12 o
  10   2  -8     4818.16     4960.61     74.54 o
  12   2  -8      257.59      271.70     11.96 o
  14   2  -8       64.60       52.32      8.55 o
  16   2  -8     1137.46     1360.22     40.58 o
  18   2  -8      556.52      663.99     24.50 o
  20   2  -8       36.56       16.57     16.65 o
   1   3  -8     4419.37     4494.73     61.21 o
   3   3  -8     1641.69     1694.65     25.64 o
   5   3  -8     1305.74     1265.53     19.76 o
   7   3  -8      566.64      574.90     13.00 o
   9   3  -8     6118.85     6252.70     98.55 o
  11   3  -8     1001.20     1054.92     22.48 o
  13   3  -8      364.54      371.28     14.67 o
  15   3  -8      393.13      423.95     18.08 o
  17   3  -8     1007.10     1076.83     38.53 o
  19   3  -8      306.11      284.78     22.12 o
   0   4  -8     3352.02     3339.90     62.10 o
   2   4  -8     3061.42     3023.90     42.05 o
   4   4  -8     1821.03     1691.85     26.77 o
   6   4  -8      201.29      168.40      5.76 o
   8   4  -8     2337.45     2444.64     41.53 o
  10   4  -8     2015.15     2133.82     39.73 o
  12   4  -8     1550.24     1566.12     32.86 o
  14   4  -8      724.18      732.88     28.25 o
  16   4  -8      554.08      596.38     21.54 o
  18   4  -8      321.55      326.37     23.84 o
  20   4  -8       99.29       73.92     18.52 o
   1   5  -8     3247.72     3067.39     40.15 o
   3   5  -8     1032.19      981.10     14.68 o
   5   5  -8      581.76      569.93     12.03 o
   7   5  -8      466.61      424.50      9.35 o
   9   5  -8      963.16      900.72     19.67 o
  11   5  -8     1430.12     1412.71     30.27 o
  13   5  -8      530.24      542.79     17.93 o
  15   5  -8     1043.11     1142.77     37.75 o
  17   5  -8      587.93      611.08     29.55 o
  19   5  -8      302.31      301.54     30.09 o
   0   6  -8      494.32      552.53     15.13 o
   2   6  -8     1941.29     1825.94     27.18 o
   4   6  -8     1654.40     1603.82     26.38 o
   6   6  -8     2086.64     2107.03     34.43 o
   8   6  -8     1313.78     1298.32     21.50 o
  10   6  -8     1609.85     1591.00     27.72 o
  12   6  -8      456.73      472.65     15.60 o
  14   6  -8      399.65      415.66     15.94 o
  16   6  -8      694.22      747.25     24.93 o
  18   6  -8      310.48      291.88     16.40 o
  20   6  -8       54.21       59.22     18.59 o
   1   7  -8     1707.47     1636.92     26.36 o
   3   7  -8     1735.23     1641.39     26.85 o
   5   7  -8      995.49     1002.73     19.55 o
   7   7  -8       84.85       75.63      5.04 o
   9   7  -8     2671.26     2601.69     40.70 o
  11   7  -8      638.23      639.60     15.74 o
  13   7  -8       69.77       75.62     10.31 o
  15   7  -8      518.30      594.14     20.80 o
  17   7  -8      620.81      725.08     33.06 o
  19   7  -8      172.28      168.34     16.66 o
   0   8  -8     2224.84     2232.18     47.73 o
   2   8  -8      970.88      990.18     17.49 o
   4   8  -8     1959.32     1990.99     34.46 o
   6   8  -8      701.57      671.40     14.09 o
   8   8  -8     2430.18     2505.92     38.37 o
  10   8  -8      121.97      125.21      7.22 o
  12   8  -8      113.45      123.08      8.93 o
  14   8  -8      230.58      256.02     13.83 o
  16   8  -8      520.61      610.79     21.61 o
  18   8  -8      263.82      249.39     17.90 o
  20   8  -8       90.14       64.34     37.12 o
   1   9  -8     3093.80     3144.22     51.45 o
   3   9  -8     1797.76     1771.68     32.26 o
   5   9  -8      952.03      908.52     18.83 o
   7   9  -8     2108.18     2148.31     36.15 o
   9   9  -8       52.73       51.64      6.39 o
  11   9  -8     1435.05     1382.26     34.86 o
  13   9  -8      358.49      399.06     14.75 o
  15   9  -8      347.53      369.73     17.21 o
  17   9  -8      181.09      184.42     14.86 o
  19   9  -8      113.21       94.66     21.33 o
   0  10  -8     2559.76     2623.95     62.54 o
   2  10  -8      829.59      829.89     17.81 o
   4  10  -8     3226.88     3163.32     55.55 o
   6  10  -8     1271.60     1246.19     24.35 o
   8  10  -8     1241.74     1232.87     24.83 o
  10  10  -8      423.27      402.99     23.56 o
  12  10  -8      230.74      237.26     11.39 o
  14  10  -8      345.46      379.82     16.08 o
  16  10  -8      121.79      114.47     13.27 o
  18  10  -8      254.43      265.72     27.25 o
   1  11  -8     3009.51     3092.86     52.44 o
   3  11  -8     2777.19     2755.11     46.32 o
   5  11  -8     2599.57     2586.02     46.91 o
   7  11  -8     1182.42     1175.70     25.23 o
   9  11  -8      765.66      772.34     20.69 o
  11  11  -8     1097.63     1164.72     36.11 o
  13  11  -8      442.89      495.08     22.17 o
  15  11  -8      343.15      381.44     18.27 o
  17  11  -8       56.54       43.90     12.87 o
  19  11  -8       94.89       72.38     37.76 o
   0  12  -8     3472.24     3825.46    124.84 o
   2  12  -8     1208.18     1202.18     25.56 o
   4  12  -8      553.54      528.95     15.51 o
   6  12  -8      324.11      321.91     11.99 o
   8  12  -8     1462.22     1538.74     33.05 o
  10  12  -8      587.96      562.97     19.43 o
  12  12  -8      579.25      622.89     37.42 o
  14  12  -8      251.95      261.03     13.35 o
  16  12  -8      157.01      142.47     15.11 o
  18  12  -8       96.07       93.52     16.77 o
   1  13  -8      476.08      568.78     19.45 o
   3  13  -8      611.77      624.97     18.26 o
   5  13  -8      137.90      147.93      8.62 o
   7  13  -8      813.67      914.29     22.89 o
   9  13  -8       37.12       43.93      8.96 o
  11  13  -8      496.13      498.31     27.46 o
  13  13  -8      204.58      228.47     17.19 o
  15  13  -8      269.65      294.63     22.40 o
  17  13  -8       49.06       51.87     17.17 o
   0  14  -8     1874.50     1995.36     60.17 o
   2  14  -8       32.15       38.02      7.14 o
   4  14  -8      409.66      400.56     14.35 o
   6  14  -8      272.49      284.65     13.08 o
   8  14  -8      421.55      422.20     16.08 o
  10  14  -8      419.50      433.37     16.36 o
  12  14  -8      510.89      527.57     26.30 o
  14  14  -8      213.59      223.95     19.32 o
  16  14  -8      146.70      139.15     15.45 o
   1  15  -8      157.66      171.12     12.89 o
   3  15  -8     1049.84     1108.90     29.17 o
   5  15  -8     1370.36     1448.22     34.45 o
   7  15  -8      886.63      943.92     24.09 o
   9  15  -8       42.62       37.60      9.52 o
  11  15  -8      175.24      164.52     12.43 o
  13  15  -8      476.13      546.15     38.45 o
  15  15  -8      222.97      256.90     16.36 o
  17  15  -8      159.41      180.80     35.83 o
   0  16  -8     1155.96     1236.31     54.54 o
   2  16  -8      715.89      801.33     26.44 o
   4  16  -8     1145.96     1309.41     34.02 o
   6  16  -8     1117.60     1267.70     32.26 o
   8  16  -8      271.98      277.70     13.22 o
  10  16  -8      292.02      316.94     15.90 o
  12  16  -8      480.14      533.81     34.81 o
  14  16  -8      551.80      605.08     38.02 o
  16  16  -8      221.31      252.49     34.39 o
   1  17  -8      377.26      425.83     18.55 o
   3  17  -8      588.39      686.24     28.12 o
   5  17  -8      445.38      480.91     20.48 o
   7  17  -8      674.81      776.73     23.25 o
   9  17  -8      138.78      139.30     12.38 o
  11  17  -8      223.10      198.12     15.54 o
  13  17  -8      299.76      301.86     20.47 o
  15  17  -8      152.65      198.76     22.02 o
   0  18  -8      910.09     1025.62     54.93 o
   2  18  -8      115.54      145.37     13.37 o
   4  18  -8      493.25      536.87     23.65 o
   6  18  -8      397.73      449.07     17.85 o
   8  18  -8      131.42      148.48     12.22 o
  10  18  -8      123.02      122.72     12.49 o
  12  18  -8      146.67      142.95     16.93 o
  14  18  -8      109.73      135.98     28.24 o
   1  19  -8      314.83      336.26     17.03 o
   3  19  -8      364.02      414.66     23.96 o
   5  19  -8      166.01      175.16     16.25 o
   7  19  -8      280.86      271.19     13.89 o
   9  19  -8      202.33      211.57     14.59 o
  11  19  -8      175.58      204.50     22.30 o
  13  19  -8       95.03       86.86     18.68 o
   0  20  -8      145.98      130.03     20.78 o
   2  20  -8      563.93      655.66     31.94 o
   4  20  -8      371.47      399.19     19.39 o
   6  20  -8      378.78      369.04     15.73 o
   8  20  -8        6.52        7.91     11.19 o
  10  20  -8       76.85       83.84     13.85 o
  12  20  -8      120.55      144.07     18.05 o
   1  21  -8      489.99      501.58     26.51 o
   3  21  -8      231.96      241.81     16.04 o
   5  21  -8      226.61      223.70     15.38 o
   7  21  -8       42.19       29.47     12.15 o
   9  21  -8      124.53      130.78     16.86 o
  11  21  -8      127.36      180.72     28.43 o
   0  22  -8       18.71        6.17     18.61 o
   2  22  -8       79.90       79.14     13.71 o
   4  22  -8      174.45      211.81     19.56 o
   6  22  -8      279.80      314.37     18.03 o
   8  22  -8       67.24       93.96     16.74 o
  10  22  -8       54.79      108.94     19.68 o
   1  23  -8      112.48      107.67     18.20 o
   3  23  -8       55.06       73.27     15.97 o
   5  23  -8      148.03      150.95     17.57 o
   7  23  -8      107.45      137.50     20.49 o
   9  23  -8       83.51      107.63     22.26 o
   0  24  -8        4.96        0.00     49.24 o
   2  24  -8      184.60      216.42     31.67 o
   4  24  -8       74.52       64.95     21.28 o
   6  24  -8      208.69      216.10     25.53 o
   3  25  -8       84.85       54.57     47.91 o
   2   1  -7       36.18       33.45      2.37 o
   4   1  -7      665.63      676.05     11.77 o
   6   1  -7      110.74      108.84      3.65 o
   8   1  -7      794.88      751.07     13.42 o
  10   1  -7     2940.21     3008.46     44.62 o
  12   1  -7       58.45       69.20      6.36 o
  14   1  -7       25.35       17.58      7.90 o
  16   1  -7       63.64       80.11     10.65 o
  18   1  -7      117.04      106.90     11.85 o
  20   1  -7       20.91       12.43     13.10 o
   1   2  -7     1050.15     1085.03     16.17 o
   3   2  -7      381.25      397.05      8.08 o
   5   2  -7     1276.67     1281.79     18.49 o
   7   2  -7     4831.21     4945.75     60.88 o
   9   2  -7     3326.37     3263.26     46.12 o
  11   2  -7      270.00      274.96      9.36 o
  13   2  -7      162.49      162.37     10.58 o
  15   2  -7      126.55      135.72     10.24 o
  17   2  -7      205.41      245.34     14.71 o
  19   2  -7       28.18       35.03     16.14 o
  21   2  -7       44.27       39.96     18.06 o
   2   3  -7     1679.02     1758.54     25.06 o
   4   3  -7      227.61      206.78      5.50 o
   6   3  -7      258.61      265.17      6.48 o
   8   3  -7      256.52      253.14      7.68 o
  10   3  -7       98.20      107.49      5.30 o
  12   3  -7       61.46       82.73      7.15 o
  14   3  -7       14.18       16.50      8.14 o
  16   3  -7       52.79       40.39      8.98 o
  18   3  -7      300.56      344.00     16.36 o
  20   3  -7       68.08       61.39     27.72 o
   1   4  -7      296.76      301.80      6.13 o
   3   4  -7      589.92      584.32      9.97 o
   5   4  -7      674.17      685.87     11.36 o
   7   4  -7       60.81       45.90      3.76 o
   9   4  -7     3388.08     3472.44     51.29 o
  11   4  -7      899.52      950.60     17.88 o
  13   4  -7       26.08       22.25      7.19 o
  15   4  -7       78.67       89.61     13.36 o
  17   4  -7      254.04      316.31     16.68 o
  19   4  -7       48.44       46.31     17.43 o
  21   4  -7        9.30       17.24     17.92 o
   2   5  -7     1105.41     1031.74     15.82 o
   4   5  -7       97.79       72.40      3.59 o
   6   5  -7        4.51        4.75      2.99 o
   8   5  -7      484.93      462.98     10.49 o
  10   5  -7     3930.47     3949.70     56.61 o
  12   5  -7       31.08       19.91      5.40 o
  14   5  -7       10.27        7.99      8.15 o
  16   5  -7        4.72       14.63     10.83 o
  18   5  -7       39.15       46.04     11.52 o
  20   5  -7       42.18       33.15     16.05 o
   1   6  -7     1475.75     1669.95     25.17 o
   3   6  -7     2905.81     2984.87     47.10 o
   5   6  -7      294.67      264.38      7.62 o
   7   6  -7      562.35      458.03     10.51 o
   9   6  -7      610.34      629.50     13.00 o
  11   6  -7     1500.57     1491.98     26.42 o
  13   6  -7      152.16      138.43      7.76 o
  15   6  -7      144.07      152.14     11.71 o
  17   6  -7       99.06      144.02     14.62 o
  19   6  -7       57.43       68.30     13.54 o
  21   6  -7        5.65        5.51     28.42 o
   2   7  -7      291.24      336.29      9.84 o
   4   7  -7      141.25      132.46      4.98 o
   6   7  -7      808.41      806.19     14.37 o
   8   7  -7     1137.30     1110.01     18.48 o
  10   7  -7      200.96      182.19      7.13 o
  12   7  -7       86.89       78.46      6.61 o
  14   7  -7      340.51      355.71     12.70 o
  16   7  -7      201.69      211.52     19.43 o
  18   7  -7      137.56      165.45     15.17 o
  20   7  -7       56.06       45.39     16.92 o
   1   8  -7      424.13      433.69     10.20 o
   3   8  -7      524.05      530.53     11.42 o
   5   8  -7     1190.41     1136.01     22.08 o
   7   8  -7      806.26      779.45     16.53 o
   9   8  -7      985.74     1047.28     23.20 o
  11   8  -7      745.93      784.96     18.28 o
  13   8  -7       33.21       23.27      6.69 o
  15   8  -7       89.43       89.75      8.63 o
  17   8  -7       11.50       26.22     13.66 o
  19   8  -7      265.87      269.59     26.04 o
   2   9  -7       57.16       46.31      3.99 o
   4   9  -7       22.92       22.44      4.73 o
   6   9  -7      198.26      195.09      6.94 o
   8   9  -7      844.66      776.05     16.78 o
  10   9  -7       24.70       10.49      5.61 o
  12   9  -7       78.31       88.35      9.14 o
  14   9  -7       73.08       80.39      8.76 o
  16   9  -7      112.79      133.96     12.35 o
  18   9  -7        5.33       10.04     12.21 o
  20   9  -7       22.69       16.18     18.34 o
   1  10  -7     1389.94     1441.26     25.32 o
   3  10  -7      906.43      865.19     19.85 o
   5  10  -7       88.33       70.89      6.49 o
   7  10  -7      403.64      395.24     11.06 o
   9  10  -7       42.31       28.80      6.01 o
  11  10  -7      401.24      384.84     13.78 o
  13  10  -7       18.73        9.78      7.98 o
  15  10  -7        0.45        6.39      7.80 o
  17  10  -7        2.45        6.01      9.65 o
  19  10  -7       29.70       28.46     17.26 o
   2  11  -7     1431.39     1379.15     25.14 o
   4  11  -7      393.09      393.96     11.79 o
   6  11  -7      135.94      147.51      7.19 o
   8  11  -7      550.92      479.27     13.64 o
  10  11  -7      128.27      118.48      8.24 o
  12  11  -7      340.54      368.83     15.94 o
  14  11  -7       76.96       65.64     14.07 o
  16  11  -7       22.61       35.56     11.23 o
  18  11  -7       77.52       63.60     11.99 o
   1  12  -7      148.95      139.18      7.18 o
   3  12  -7      108.12      100.38      6.35 o
   5  12  -7      533.25      511.36     14.23 o
   7  12  -7     2142.40     2156.98     37.73 o
   9  12  -7       79.71       61.37      7.61 o
  11  12  -7       35.18       43.56      8.36 o
  13  12  -7       96.36       86.31      9.95 o
  15  12  -7      109.46      108.47     10.69 o
  17  12  -7       22.84       19.06      9.92 o
  19  12  -7       95.62       74.75     17.81 o
   2  13  -7       22.03        8.87      6.11 o
   4  13  -7       53.81       27.44      6.55 o
   6  13  -7       20.03       13.51      6.25 o
   8  13  -7       69.37       68.23      7.56 o
  10  13  -7       92.72      103.72      9.41 o
  12  13  -7      261.72      244.28     12.01 o
  14  13  -7      110.71      119.82     12.25 o
  16  13  -7        7.32        9.74     10.00 o
  18  13  -7       44.12       47.55     14.26 o
   1  14  -7      688.61      697.25     18.63 o
   3  14  -7      162.10      143.48      9.37 o
   5  14  -7       89.76       59.67      8.08 o
   7  14  -7      391.02      406.52     17.21 o
   9  14  -7       66.63       39.09      8.13 o
  11  14  -7       20.26       17.61      8.31 o
  13  14  -7      233.64      233.48     16.32 o
  15  14  -7       33.77       36.67     11.11 o
  17  14  -7        1.06        9.75     12.23 o
   2  15  -7       76.19       79.08      9.44 o
   4  15  -7       35.33       50.26      9.18 o
   6  15  -7       96.82      116.89      9.76 o
   8  15  -7        1.27        3.07      7.47 o
  10  15  -7        7.69        4.18      8.84 o
  12  15  -7        7.61       12.95      9.45 o
  14  15  -7       12.63       22.78     10.99 o
  16  15  -7       15.81       22.06     12.58 o
  18  15  -7       13.36       29.28     31.94 o
   1  16  -7      481.93      530.67     20.99 o
   3  16  -7      163.11      179.73     13.40 o
   5  16  -7      179.59      189.61     11.82 o
   7  16  -7      100.42       79.45      9.57 o
   9  16  -7      130.04       87.16     10.07 o
  11  16  -7       35.68       31.68     10.28 o
  13  16  -7       14.39       29.09     10.87 o
  15  16  -7       49.95       53.88     17.11 o
  17  16  -7        0.74       16.01     15.76 o
   2  17  -7       40.21       24.27     10.23 o
   4  17  -7       26.14       30.27      9.72 o
   6  17  -7      338.59      375.90     14.41 o
   8  17  -7       11.87        4.13      8.57 o
  10  17  -7       30.70       31.60      9.80 o
  12  17  -7       64.33       75.48     12.96 o
  14  17  -7       26.69       30.52     20.01 o
  16  17  -7        9.96       22.71     17.62 o
   1  18  -7      357.60      380.56     17.14 o
   3  18  -7       72.99       50.56     11.96 o
   5  18  -7       97.83      122.25     12.62 o
   7  18  -7      110.71      119.43     10.85 o
   9  18  -7       79.79       77.62     10.61 o
  11  18  -7      136.36      151.71     15.19 o
  13  18  -7       65.92       64.78     14.07 o
  15  18  -7        6.92       10.69     16.49 o
   2  19  -7      101.60       88.23     12.54 o
   4  19  -7       44.96       44.77     11.06 o
   6  19  -7        3.68        8.92      9.46 o
   8  19  -7        0.09        3.54     10.31 o
  10  19  -7        0.61        4.68     11.86 o
  12  19  -7        5.95       26.66     14.44 o
  14  19  -7       23.30       50.67     19.75 o
   1  20  -7       68.26       51.37     11.70 o
   3  20  -7        2.32        5.10     11.00 o
   5  20  -7       46.84       38.81     13.12 o
   7  20  -7       17.89       15.94     10.52 o
   9  20  -7        7.00        5.91     11.12 o
  11  20  -7       20.38       23.14     13.37 o
  13  20  -7        4.45       13.84     15.34 o
   2  21  -7       22.76       27.40     11.73 o
   4  21  -7        2.25       12.24     13.25 o
   6  21  -7       82.58       81.57     12.12 o
   8  21  -7       45.39       41.08     12.48 o
  10  21  -7        3.18       10.76     12.69 o
  12  21  -7        1.71        7.80     14.52 o
   1  22  -7       31.42       27.26     13.83 o
   3  22  -7      146.47      158.49     14.37 o
   5  22  -7      142.83      156.32     13.89 o
   7  22  -7       12.58       30.86     12.41 o
   9  22  -7       36.67       32.38     13.03 o
  11  22  -7       14.75       13.95     18.17 o
   2  23  -7       11.03        7.92     14.35 o
   4  23  -7       12.87       16.49     14.15 o
   6  23  -7        0.89        9.13     12.05 o
   8  23  -7       27.06       10.09     13.78 o
  10  23  -7       15.68       31.19     19.06 o
   1  24  -7       20.11       16.99     16.46 o
   3  24  -7        6.26       14.33     15.81 o
   5  24  -7        7.17       32.10     16.00 o
   7  24  -7       11.85       22.37     15.97 o
   9  24  -7        9.25       23.99     20.22 o
   2  25  -7        1.17        0.00     34.44 o
   4  25  -7        6.11        9.15     17.50 o
   6  25  -7        4.02        6.89     17.97 o
   3  26  -7        2.01        3.99     30.61 o
   0   0  -6     7291.57     6737.79    254.22 o
   2   0  -6     4683.66     4487.69     90.89 o
   4   0  -6     6925.78     7860.42    152.28 o
   6   0  -6     3061.12     3094.98     56.35 o
   8   0  -6     1515.75     1728.50     33.56 o
  10   0  -6     9442.56     9438.49    165.42 o
  12   0  -6     1004.49      962.65     25.48 o
  14   0  -6     1937.88     2127.08     56.91 o
  16   0  -6     1576.19     1737.18     58.88 o
  18   0  -6      949.93     1026.41     41.42 o
  20   0  -6       31.41       29.16     18.08 o
  22   0  -6      208.26      183.49     77.22 o
   1   1  -6    11605.84    11117.83    163.51 o
   3   1  -6    10524.29    10604.68    133.32 o
   5   1  -6     2697.06     2579.56     32.75 o
   7   1  -6     6869.09     7083.68     86.93 o
   9   1  -6     5956.41     5881.78     73.86 o
  11   1  -6       71.11       65.48      4.67 o
  13   1  -6      124.76      133.92      7.09 o
  15   1  -6      790.49      820.70     22.16 o
  17   1  -6      370.32      404.75     15.57 o
  19   1  -6      383.09      434.97     18.80 o
  21   1  -6      370.96      347.65     38.84 o
   0   2  -6     9189.31     8761.01    171.03 o
   2   2  -6    16093.81    16614.32    234.12 o
   4   2  -6     2788.41     2601.96     34.60 o
   6   2  -6     7888.23     7460.16     91.75 o
   8   2  -6    10463.13    10967.18    144.28 o
  10   2  -6     4119.33     4029.59     53.84 o
  12   2  -6     1593.38     1643.69     25.30 o
  14   2  -6     1448.51     1541.31     29.38 o
  16   2  -6     1627.00     1694.11     43.14 o
  18   2  -6      528.98      544.37     23.13 o
  20   2  -6      468.33      533.95     35.78 o
  22   2  -6      124.16       91.26     27.20 o
   1   3  -6    19279.21    19430.95    245.90 o
   3   3  -6     3372.70     3459.54     43.99 o
   5   3  -6     2841.76     2562.96     34.21 o
   7   3  -6     9078.60     9135.62    114.76 o
   9   3  -6    12394.09    12445.08    159.83 o
  11   3  -6     1429.40     1451.91     22.70 o
  13   3  -6     2068.29     2149.33     33.70 o
  15   3  -6     2123.35     2241.46     43.15 o
  17   3  -6     1052.49     1066.52     35.28 o
  19   3  -6      693.96      740.78     43.98 o
  21   3  -6      306.60      313.35     43.65 o
   0   4  -6    11027.81    10818.85    199.91 o
   2   4  -6    13855.20    13702.22    185.88 o
   4   4  -6     4110.29     3590.91     50.71 o
   6   4  -6     3262.62     3395.91     45.33 o
   8   4  -6     3081.17     3187.63     45.86 o
  10   4  -6     5022.61     5100.47     67.68 o
  12   4  -6     1694.49     1739.19     29.35 o
  14   4  -6     1347.52     1340.20     25.12 o
  16   4  -6     1179.25     1230.87     37.21 o
  18   4  -6      574.33      619.74     27.64 o
  20   4  -6      575.06      620.21     50.34 o
  22   4  -6      351.56      195.57     41.26 o
   1   5  -6     2843.47     2622.64     38.65 o
   3   5  -6     1468.75     1352.69     21.35 o
   5   5  -6     1273.26     1135.31     19.45 o
   7   5  -6     2602.47     2576.07     38.16 o
   9   5  -6     3678.25     3569.56     50.41 o
  11   5  -6     3904.37     3968.16     54.41 o
  13   5  -6     2419.53     2495.18     38.20 o
  15   5  -6     2510.45     2632.52     46.83 o
  17   5  -6     1709.97     1861.99     50.21 o
  19   5  -6      192.28      169.76     15.21 o
  21   5  -6      407.20      422.02     44.64 o
   0   6  -6     4551.99     4116.69     76.70 o
   2   6  -6     4261.95     3894.99     53.00 o
   4   6  -6     4476.55     4387.98     62.38 o
   6   6  -6     4322.76     4115.12     56.42 o
   8   6  -6     6666.25     6553.46     90.60 o
  10   6  -6      898.49      839.06     17.23 o
  12   6  -6      549.80      546.58     13.97 o
  14   6  -6      683.84      730.16     17.76 o
  16   6  -6      413.49      445.80     16.34 o
  18   6  -6      478.16      508.65     19.64 o
  20   6  -6      726.54      886.77     49.24 o
   1   7  -6     5504.01     5295.48     77.93 o
   3   7  -6     2432.51     2293.44     39.48 o
   5   7  -6     2671.32     2519.15     40.04 o
   7   7  -6     2778.35     2813.62     41.08 o
   9   7  -6     3112.45     3102.55     44.90 o
  11   7  -6     1821.73     1784.93     27.63 o
  13   7  -6     1204.97     1258.54     23.69 o
  15   7  -6     1557.13     1828.52     37.89 o
  17   7  -6      537.28      586.42     25.75 o
  19   7  -6      432.63      448.20     25.33 o
  21   7  -6       84.87       69.73     19.84 o
   0   8  -6     5772.08     5981.74    126.33 o
   2   8  -6     3075.62     2952.06     45.53 o
   4   8  -6     1739.07     1671.58     27.17 o
   6   8  -6     2189.97     2188.68     32.21 o
   8   8  -6     4900.14     4806.68     71.63 o
  10   8  -6     1334.39     1397.66     24.82 o
  12   8  -6      644.48      668.67     16.24 o
  14   8  -6      734.50      775.76     18.51 o
  16   8  -6      696.56      779.18     29.86 o
  18   8  -6      588.11      689.06     26.62 o
  20   8  -6      165.17      170.80     16.82 o
   1   9  -6     6904.69     7019.12    107.73 o
   3   9  -6     6356.03     6171.67     98.16 o
   5   9  -6     3786.38     3820.48     57.83 o
   7   9  -6     1490.83     1459.83     24.95 o
   9   9  -6      379.62      362.64     10.11 o
  11   9  -6     1631.08     1732.84     31.14 o
  13   9  -6      334.27      376.36     12.35 o
  15   9  -6      496.61      542.95     17.46 o
  17   9  -6      506.72      584.62     23.55 o
  19   9  -6       58.35       40.87     13.77 o
  21   9  -6      123.61       88.13     58.73 o
   0  10  -6     5178.39     5030.30    121.42 o
   2  10  -6     1885.84     1808.68     29.70 o
   4  10  -6     4924.27     4803.69     72.59 o
   6  10  -6     4355.49     4155.97     62.25 o
   8  10  -6     4872.49     4745.36     67.59 o
  10  10  -6     1427.15     1415.96     27.26 o
  12  10  -6     1189.15     1233.71     25.36 o
  14  10  -6     1310.11     1414.75     33.99 o
  16  10  -6      641.05      736.47     24.40 o
  18  10  -6      274.53      273.09     14.24 o
  20  10  -6      389.28      385.40     30.85 o
   1  11  -6     6372.23     6159.97     97.98 o
   3  11  -6     4995.77     4942.33     73.71 o
   5  11  -6     5445.10     5331.06     79.41 o
   7  11  -6     2738.74     2663.41     41.56 o
   9  11  -6      801.20      742.74     17.10 o
  11  11  -6     1491.15     1430.50     30.51 o
  13  11  -6      923.04      981.69     30.65 o
  15  11  -6      201.56      243.18     14.98 o
  17  11  -6       75.73       85.38     10.23 o
  19  11  -6      404.46      477.55     36.78 o
   0  12  -6     5863.71     6079.93    130.04 o
   2  12  -6     3030.59     3020.87     50.68 o
   4  12  -6     1584.75     1562.15     26.68 o
   6  12  -6     1247.82     1300.58     21.42 o
   8  12  -6     1795.72     1801.00     29.68 o
  10  12  -6      652.70      648.43     17.63 o
  12  12  -6     1785.79     1881.57     43.31 o
  14  12  -6      727.28      850.21     40.72 o
  16  12  -6      514.52      547.97     28.29 o
  18  12  -6      272.29      273.78     19.64 o
  20  12  -6      157.53      172.25     43.00 o
   1  13  -6      788.78      854.25     25.86 o
   3  13  -6     1074.02     1044.63     20.50 o
   5  13  -6      579.66      569.63     15.60 o
   7  13  -6      663.46      663.67     15.91 o
   9  13  -6      520.19      514.55     15.40 o
  11  13  -6     1696.98     1867.18     40.09 o
  13  13  -6      440.37      474.13     17.82 o
  15  13  -6      252.25      231.71     20.37 o
  17  13  -6      324.55      355.53     26.35 o
  19  13  -6      280.35      325.06     33.43 o
   0  14  -6     2118.57     2267.09     54.30 o
   2  14  -6      645.47      553.83     22.38 o
   4  14  -6      977.90     1021.43     21.32 o
   6  14  -6      997.93     1055.56     20.86 o
   8  14  -6      222.49      220.08      9.38 o
  10  14  -6      304.51      321.37     11.80 o
  12  14  -6      418.26      448.43     23.01 o
  14  14  -6      396.18      443.29     26.67 o
  16  14  -6      292.51      332.48     19.20 o
  18  14  -6      219.24      254.40     22.80 o
   1  15  -6       40.64       51.21      8.56 o
   3  15  -6      623.66      624.18     17.17 o
   5  15  -6     1636.30     1707.84     33.64 o
   7  15  -6     1610.34     1638.46     31.79 o
   9  15  -6      470.28      473.95     15.16 o
  11  15  -6      805.22      887.12     29.34 o
  13  15  -6      884.47     1013.30     52.13 o
  15  15  -6      403.19      475.22     26.62 o
  17  15  -6      194.66      193.16     17.61 o
   0  16  -6     3164.03     3326.81     86.44 o
   2  16  -6     1428.17     1504.41     29.89 o
   4  16  -6     2301.41     2406.72     51.19 o
   6  16  -6     1400.89     1506.49     31.40 o
   8  16  -6      277.54      274.08     11.10 o
  10  16  -6      266.93      264.91     12.49 o
  12  16  -6     1163.35     1300.28     48.62 o
  14  16  -6      800.89      922.70     35.64 o
  16  16  -6      290.78      347.08     19.19 o
  18  16  -6      176.66      206.65     23.92 o
   1  17  -6      952.06     1110.33     27.66 o
   3  17  -6     1214.57     1392.52     36.98 o
   5  17  -6     1214.10     1359.87     34.77 o
   7  17  -6     1022.50     1125.72     27.59 o
   9  17  -6      331.70      331.84     13.14 o
  11  17  -6      564.91      660.64     38.57 o
  13  17  -6      655.35      808.28     46.48 o
  15  17  -6      153.54      180.51     16.49 o
  17  17  -6      203.20      216.71     20.92 o
   0  18  -6     1143.32     1305.11     47.19 o
   2  18  -6      326.42      342.83     18.95 o
   4  18  -6      659.52      688.65     24.14 o
   6  18  -6      829.74      885.86     24.94 o
   8  18  -6      169.89      160.59     12.42 o
  10  18  -6      489.04      537.06     20.71 o
  12  18  -6      407.85      426.59     28.97 o
  14  18  -6      140.59      149.33     15.28 o
  16  18  -6       72.20       60.47     16.18 o
   1  19  -6      599.55      667.87     22.22 o
   3  19  -6      449.66      473.55     20.13 o
   5  19  -6      634.12      703.61     28.45 o
   7  19  -6      477.90      491.57     19.19 o
   9  19  -6       64.17       62.06     11.84 o
  11  19  -6      172.75      186.69     20.67 o
  13  19  -6      102.07       97.45     14.59 o
  15  19  -6       13.19       24.95     14.18 o
   0  20  -6      393.25      432.20     24.40 o
   2  20  -6      584.66      636.94     24.67 o
   4  20  -6      493.79      513.44     23.36 o
   6  20  -6      391.70      413.89     18.37 o
   8  20  -6       39.69       37.10     11.70 o
  10  20  -6      184.89      191.76     14.72 o
  12  20  -6      408.73      452.46     31.05 o
  14  20  -6      132.20      170.49     19.85 o
   1  21  -6      609.89      648.40     26.94 o
   3  21  -6      494.12      531.03     23.40 o
   5  21  -6      469.81      520.53     20.12 o
   7  21  -6       76.87       84.43     12.55 o
   9  21  -6       63.86       62.00     12.42 o
  11  21  -6      123.38      135.55     19.11 o
  13  21  -6      306.30      311.45     26.93 o
   0  22  -6      168.49      158.65     22.86 o
   2  22  -6      244.50      229.30     17.05 o
   4  22  -6      270.50      290.59     17.67 o
   6  22  -6      343.99      342.07     19.02 o
   8  22  -6      101.42       95.25     14.05 o
  10  22  -6      164.70      177.65     16.26 o
  12  22  -6      153.26      142.04     26.32 o
   1  23  -6      128.19      119.22     19.29 o
   3  23  -6       23.77       20.71     12.44 o
   5  23  -6      290.16      275.10     17.02 o
   7  23  -6      186.76      192.44     16.50 o
   9  23  -6       71.90       81.39     14.81 o
  11  23  -6      136.03      146.50     22.89 o
   0  24  -6       94.88      119.12     24.94 o
   2  24  -6      212.26      219.74     18.53 o
   4  24  -6      186.54      182.10     16.49 o
   6  24  -6      246.52      253.82     16.83 o
   8  24  -6       93.60       84.44     17.11 o
  10  24  -6       87.43       99.69     23.87 o
   1  25  -6      126.08      138.17     19.10 o
   3  25  -6      149.41      144.61     24.98 o
   5  25  -6      174.33      173.60     19.61 o
   7  25  -6       41.51       22.39     18.35 o
   0  26  -6        1.62       22.62     53.24 o
   2  26  -6      141.92      167.76     39.58 o
   4  26  -6      120.28       88.19     20.87 o
   6  26  -6      104.79      111.68     22.35 o
   2   1  -5     3835.91     4293.79     62.32 o
   4   1  -5    10383.40    10961.31    134.50 o
   6   1  -5     5446.65     5602.64     67.33 o
   8   1  -5     1119.50     1168.78     16.08 o
  10   1  -5      245.90      219.79      5.36 o
  12   1  -5       64.01       51.19      3.90 o
  14   1  -5      206.67      210.70      7.77 o
  16   1  -5       71.00       56.91      8.53 o
  18   1  -5        8.65        8.25      9.77 o
  20   1  -5      124.54      115.65     13.96 o
  22   1  -5       48.25       51.94     14.91 o
   1   2  -5       90.35       81.90      2.74 o
   3   2  -5     3566.57     3662.76     50.67 o
   5   2  -5     1600.67     1547.90     20.48 o
   7   2  -5      150.35      134.73      4.71 o
   9   2  -5      913.39      844.57     12.50 o
  11   2  -5       82.70       87.18      4.34 o
  13   2  -5      169.97      169.80      7.83 o
  15   2  -5       25.26       21.77      6.06 o
  17   2  -5      137.66      133.35     10.14 o
  19   2  -5       64.21       55.73     11.57 o
  21   2  -5       28.29       37.04     13.31 o
   2   3  -5       45.84       59.84      2.87 o
   4   3  -5     1949.78     2130.24     30.31 o
   6   3  -5     9948.53    10562.49    133.04 o
   8   3  -5     6128.49     6153.23     78.31 o
  10   3  -5     1449.82     1377.73     20.31 o
  12   3  -5     1604.87     1606.55     24.14 o
  14   3  -5      334.41      354.19     11.21 o
  16   3  -5      141.76      147.65      9.22 o
  18   3  -5       84.79       94.01     10.94 o
  20   3  -5       56.39       57.13     13.24 o
  22   3  -5      290.71      268.25     33.20 o
   1   4  -5      398.65      484.14      9.38 o
   3   4  -5     1764.94     1965.45     29.91 o
   5   4  -5     2786.77     3150.64     47.29 o
   7   4  -5      426.73      361.31      7.50 o
   9   4  -5      387.81      371.90      8.02 o
  11   4  -5      601.50      619.32     12.29 o
  13   4  -5      429.25      406.26     11.36 o
  15   4  -5      415.98      434.37     14.05 o
  17   4  -5       83.89       83.81      8.48 o
  19   4  -5       54.53       42.52     10.71 o
  21   4  -5        4.64       15.20     13.21 o
   2   5  -5     1228.59     1261.18     19.03 o
   4   5  -5     1578.93     1730.54     26.09 o
   6   5  -5     1170.99     1143.93     17.62 o
   8   5  -5       50.09       53.60      3.58 o
  10   5  -5     2428.49     2345.85     32.83 o
  12   5  -5      190.60      166.01      8.29 o
  14   5  -5      330.42      356.57     11.14 o
  16   5  -5        3.51        4.21      7.89 o
  18   5  -5       43.67       37.05      9.22 o
  20   5  -5        3.52       18.36     11.09 o
  22   5  -5       84.87      108.30     24.01 o
   1   6  -5      627.17      637.93     10.72 o
   3   6  -5      595.57      607.15     11.86 o
   5   6  -5      671.78      575.92     10.40 o
   7   6  -5      705.74      774.19     13.43 o
   9   6  -5      490.98      496.38     11.95 o
  11   6  -5      501.28      500.82     11.89 o
  13   6  -5        3.65        6.76      5.39 o
  15   6  -5       49.06       51.26      6.98 o
  17   6  -5      164.40      191.89     11.60 o
  19   6  -5       60.17       37.18     10.06 o
  21   6  -5      182.84      210.38     15.75 o
   2   7  -5     5341.35     5633.36     81.21 o
   4   7  -5     2324.61     2386.43     36.50 o
   6   7  -5     1585.41     1597.17     25.06 o
   8   7  -5     2021.79     2031.23     29.47 o
  10   7  -5     4202.92     4215.58     60.65 o
  12   7  -5      358.91      407.36     10.65 o
  14   7  -5      112.03      107.57      6.92 o
  16   7  -5       57.10       73.05      8.78 o
  18   7  -5       18.67       25.49     10.02 o
  20   7  -5       95.90      104.17     12.46 o
  22   7  -5      181.90      130.02     36.67 o
   1   8  -5       16.25       18.71      3.44 o
   3   8  -5      850.10      898.68     15.10 o
   5   8  -5      984.03      958.42     16.13 o
   7   8  -5     1475.12     1505.31     22.51 o
   9   8  -5      756.31      788.11     17.75 o
  11   8  -5      298.24      294.31      8.78 o
  13   8  -5     1400.48     1444.45     25.94 o
  15   8  -5       89.72      110.94      8.81 o
  17   8  -5      251.30      256.50     15.55 o
  19   8  -5       27.19       16.70      9.86 o
  21   8  -5       64.14       43.90     14.62 o
   2   9  -5     1152.90     1017.35     17.10 o
   4   9  -5        4.53       10.56      3.27 o
   6   9  -5      544.34      613.85     14.60 o
   8   9  -5      818.69      787.94     17.45 o
  10   9  -5      724.92      680.43     15.48 o
  12   9  -5       48.61       60.33      9.21 o
  14   9  -5       82.33       80.00      7.25 o
  16   9  -5      123.40      117.08      9.94 o
  18   9  -5       55.15       74.22     10.22 o
  20   9  -5      101.55      108.40     13.82 o
   1  10  -5      102.90      118.37      4.94 o
   3  10  -5      699.96      653.71     13.17 o
   5  10  -5      302.96      339.36      9.81 o
   7  10  -5     1082.96     1077.91     19.90 o
   9  10  -5      557.56      591.73     13.87 o
  11  10  -5      229.84      232.09     10.87 o
  13  10  -5      148.73      176.37     13.55 o
  15  10  -5       97.70      111.26     11.54 o
  17  10  -5       26.14       35.85      9.14 o
  19  10  -5      125.74      149.41     14.67 o
  21  10  -5       50.84       51.42     15.43 o
   2  11  -5       99.84      111.64      6.75 o
   4  11  -5      349.62      347.11     10.57 o
   6  11  -5     1071.75     1138.98     19.36 o
   8  11  -5     1636.34     1653.91     26.58 o
  10  11  -5       73.18       80.21      6.21 o
  12  11  -5      459.06      503.68     16.47 o
  14  11  -5       59.20       68.86     10.23 o
  16  11  -5      351.73      397.13     20.02 o
  18  11  -5      117.53      127.59     12.55 o
  20  11  -5      186.13      218.29     20.69 o
   1  12  -5      865.76      906.43     16.81 o
   3  12  -5     1228.79     1192.30     21.28 o
   5  12  -5      343.28      325.00     10.57 o
   7  12  -5       95.92      102.91      5.63 o
   9  12  -5      272.59      294.87      9.43 o
  11  12  -5      809.51      850.88     18.95 o
  13  12  -5      189.02      193.42     11.48 o
  15  12  -5      337.98      353.31     23.01 o
  17  12  -5        8.57       14.14      9.70 o
  19  12  -5        5.98       26.62     12.44 o
   2  13  -5      264.11      256.32      9.56 o
   4  13  -5      700.87      667.18     15.59 o
   6  13  -5     1170.81     1107.04     19.10 o
   8  13  -5      386.38      391.87     11.80 o
  10  13  -5      319.34      310.52     11.19 o
  12  13  -5      237.75      241.24     13.46 o
  14  13  -5      142.25      152.85     17.78 o
  16  13  -5        4.97       17.04     10.16 o
  18  13  -5       98.31      118.46     14.04 o
  20  13  -5       87.19       84.30     19.08 o
   1  14  -5      346.77      336.52     11.50 o
   3  14  -5       75.62       75.46      6.06 o
   5  14  -5       98.27      103.06      7.93 o
   7  14  -5      567.20      518.06     13.54 o
   9  14  -5      543.39      478.98     14.29 o
  11  14  -5      149.57      162.26      9.42 o
  13  14  -5       65.73       80.11     11.92 o
  15  14  -5       28.11       22.52     10.29 o
  17  14  -5       58.19       69.65     12.48 o
  19  14  -5        6.22       32.42     14.25 o
   2  15  -5      159.60      148.93      8.21 o
   4  15  -5      183.09      213.58      9.95 o
   6  15  -5       22.56       17.12      5.65 o
   8  15  -5       31.72       24.63      6.91 o
  10  15  -5       32.55       26.42      7.61 o
  12  15  -5       48.84       61.03     13.30 o
  14  15  -5       27.66       52.99     12.04 o
  16  15  -5       21.77       20.63     10.66 o
  18  15  -5       23.68       42.98     13.80 o
   1  16  -5        1.72        4.83      6.06 o
   3  16  -5      185.77      168.57     10.09 o
   5  16  -5       37.64       52.34      7.48 o
   7  16  -5       82.01       75.39      7.55 o
   9  16  -5       33.06       18.60      8.15 o
  11  16  -5       30.28       40.34      9.40 o
  13  16  -5       91.11      121.06     22.18 o
  15  16  -5       19.73       38.03     15.48 o
  17  16  -5       38.46       42.82     13.77 o
   2  17  -5      380.02      372.11     15.83 o
   4  17  -5      216.26      215.72     10.14 o
   6  17  -5       41.84       57.25      8.00 o
   8  17  -5      122.92      107.95      9.90 o
  10  17  -5      223.49      205.90     12.37 o
  12  17  -5      534.54      582.34     31.48 o
  14  17  -5       17.45       50.20     17.51 o
  16  17  -5      122.40      123.42     16.68 o
  18  17  -5       18.03       12.09     21.98 o
   1  18  -5      150.04      118.38     10.04 o
   3  18  -5       75.41       45.15      8.35 o
   5  18  -5      116.07      127.46     10.22 o
   7  18  -5        7.33        8.00      8.23 o
   9  18  -5      102.65       77.83     10.61 o
  11  18  -5       33.73       43.11     12.51 o
  13  18  -5       61.00       86.22     19.39 o
  15  18  -5       46.08       37.33     12.51 o
  17  18  -5       30.87       19.75     15.70 o
   2  19  -5       14.83        1.87      9.53 o
   4  19  -5       58.24       58.04     10.89 o
   6  19  -5       61.32       57.73      9.41 o
   8  19  -5       83.94       60.42     10.25 o
  10  19  -5       55.52       46.59     11.01 o
  12  19  -5       99.94      106.87     12.57 o
  14  19  -5       49.97       34.93     12.32 o
  16  19  -5       12.24       18.83     15.28 o
   1  20  -5       69.99       68.81     12.52 o
   3  20  -5       55.19       44.74     11.53 o
   5  20  -5       28.38       44.38     10.58 o
   7  20  -5       12.41       11.40      9.28 o
   9  20  -5        6.88        2.43      9.95 o
  11  20  -5       55.61       37.77     11.43 o
  13  20  -5       56.01       58.21     13.53 o
  15  20  -5       36.53       21.56     15.66 o
   2  21  -5       17.01        9.97     11.94 o
   4  21  -5      237.51      248.36     17.21 o
   6  21  -5       42.46       48.38     11.01 o
   8  21  -5        8.56        5.73     11.28 o
  10  21  -5       37.75       29.06     11.32 o
  12  21  -5       14.39       29.79     12.09 o
  14  21  -5        0.76       12.42     16.25 o
   1  22  -5        8.96        3.31     12.25 o
   3  22  -5       13.26       11.85     12.95 o
   5  22  -5        6.88        9.55     10.90 o
   7  22  -5        9.53       14.81     11.44 o
   9  22  -5       11.43       10.91     11.71 o
  11  22  -5       55.29       62.03     13.64 o
  13  22  -5        9.21       23.44     16.83 o
   2  23  -5       37.74       27.37     13.52 o
   4  23  -5       49.20       40.18     12.51 o
   6  23  -5       19.38       18.56     11.35 o
   8  23  -5        0.56        4.95     11.97 o
  10  23  -5       54.74       60.04     13.83 o
  12  23  -5       47.42       60.40     18.52 o
   1  24  -5        2.52       11.01     13.05 o
   3  24  -5       20.71       15.87     13.54 o
   5  24  -5       16.90       15.21     11.58 o
   7  24  -5       14.86       11.62     12.16 o
   9  24  -5        1.85        8.41     14.41 o
  11  24  -5        2.66       19.75     20.22 o
   2  25  -5        9.57       24.00     15.11 o
   4  25  -5       32.83       17.52     12.25 o
   6  25  -5       30.95       43.68     12.33 o
   8  25  -5       24.97       29.72     17.43 o
   1  26  -5       24.92       48.15     41.87 o
   3  26  -5        8.83       13.44     17.11 o
   5  26  -5       11.69       37.34     17.66 o
   7  26  -5       27.52       22.30     17.97 o
   2  27  -5       23.11        0.77     24.86 o
   4  27  -5       30.39        9.57     19.70 o
   0   0  -4    72233.38    70674.10   2500.97 o
   2   0  -4    30974.87    31838.36    599.65 o
   4   0  -4    13693.29    14888.50    270.66 o
   6   0  -4    11315.50    11174.07    193.46 o
   8   0  -4      725.84      634.99     12.81 o
  10   0  -4     1335.23     1403.39     28.23 o
  12   0  -4     4960.30     4993.66     88.99 o
  14   0  -4     1767.86     1761.99     36.72 o
  16   0  -4     1485.21     1559.02     42.58 o
  18   0  -4      720.85      774.16     31.10 o
  20   0  -4       55.39       51.46     15.27 o
  22   0  -4       17.99        1.54     20.99 o
   1   1  -4    16278.09    16284.07    256.14 o
   3   1  -4     5256.47     5301.13     77.54 o
   5   1  -4    15096.96    16094.94    198.41 o
   7   1  -4     9978.92    10279.42    113.82 o
   9   1  -4    10220.44    10205.44    117.87 o
  11   1  -4     3225.20     3194.69     41.21 o
  13   1  -4      781.68      685.97     21.74 o
  15   1  -4     1611.84     1765.46     29.37 o
  17   1  -4     1599.30     1793.04     34.83 o
  19   1  -4      607.24      635.33     26.87 o
  21   1  -4      855.77      893.71    142.70 o
  23   1  -4      135.72      160.76     59.17 o
   0   2  -4    14770.41    15006.51    286.86 o
   2   2  -4    24210.75    23917.21    359.39 o
   4   2  -4    22077.63    22827.20    286.67 o
   6   2  -4     6235.22     6825.98     80.21 o
   8   2  -4    15374.97    15815.74    188.59 o
  10   2  -4     2487.90     2290.52     28.48 o
  12   2  -4     1406.93     1383.16     21.00 o
  14   2  -4      641.12      669.17     12.74 o
  16   2  -4     1651.56     1742.57     30.82 o
  18   2  -4      464.36      517.15     22.94 o
  20   2  -4      242.86      276.09     15.61 o
  22   2  -4      133.20      132.20     19.01 o
   1   3  -4    22194.20    21811.83    329.01 o
   3   3  -4     5721.40     5241.40     73.54 o
   5   3  -4     6516.84     6436.17     77.52 o
   7   3  -4     9135.06     8935.64    115.82 o
   9   3  -4     8340.50     8179.71     97.16 o
  11   3  -4     2076.55     2016.56     26.27 o
  13   3  -4      404.44      390.06      9.58 o
  15   3  -4     1525.69     1650.05     25.90 o
  17   3  -4     1083.08     1111.71     26.36 o
  19   3  -4      648.76      687.93     29.95 o
  21   3  -4      382.99      391.41     28.02 o
  23   3  -4      283.09      173.01     57.23 o
   0   4  -4     9697.92     9389.70    181.51 o
   2   4  -4     7268.18     6974.93    101.58 o
   4   4  -4     1836.46     2073.12     69.03 o
   6   4  -4     2501.29     2426.93     33.38 o
   8   4  -4     4916.65     4635.01     57.74 o
  10   4  -4     8063.44     8184.60     97.28 o
  12   4  -4     2542.97     2489.34     37.18 o
  14   4  -4     6559.27     6828.48     87.19 o
  16   4  -4     2125.47     2275.70     44.21 o
  18   4  -4     1754.96     1852.60     49.98 o
  20   4  -4      583.11      697.63     34.87 o
  22   4  -4      144.57      151.57     17.95 o
   1   5  -4    15525.16    14704.41    208.82 o
   3   5  -4     8860.75     8717.87    114.73 o
   5   5  -4     2670.24     2401.25     36.05 o
   7   5  -4     6751.27     6272.72     80.75 o
   9   5  -4     2144.85     2175.41     30.19 o
  11   5  -4     2393.93     2420.68     36.52 o
  13   5  -4     1908.20     1874.82     29.05 o
  15   5  -4     1046.72     1078.71     21.05 o
  17   5  -4      952.34     1062.80     27.61 o
  19   5  -4      308.10      324.50     14.62 o
  21   5  -4      234.81      224.76     27.29 o
   0   6  -4     3071.41     2845.63     62.24 o
   2   6  -4     2514.48     2621.03     63.74 o
   4   6  -4     4802.23     4818.74     73.43 o
   6   6  -4     3993.69     3882.09     57.50 o
   8   6  -4     8564.23     8631.99    108.99 o
  10   6  -4     5849.82     5905.35     76.73 o
  12   6  -4     2631.04     2618.25     38.78 o
  14   6  -4      563.75      581.75     13.64 o
  16   6  -4     2416.27     2643.66     60.93 o
  18   6  -4     1324.31     1469.20     36.82 o
  20   6  -4      888.39     1050.08     47.15 o
  22   6  -4      258.25      268.14     29.55 o
   1   7  -4     5942.65     5471.21     74.86 o
   3   7  -4    11374.70    11030.42    155.66 o
   5   7  -4     4475.78     4151.10     56.93 o
   7   7  -4     1570.28     1519.16     22.21 o
   9   7  -4     4753.52     4631.19     61.00 o
  11   7  -4     1257.82     1221.41     20.13 o
  13   7  -4      964.14     1014.18     20.20 o
  15   7  -4     1654.26     1792.16     31.04 o
  17   7  -4      573.62      644.88     20.62 o
  19   7  -4      362.39      400.47     16.90 o
  21   7  -4        9.06       12.62     12.41 o
   0   8  -4    19053.16    18804.63    405.55 o
   2   8  -4     6509.49     6206.75     90.28 o
   4   8  -4     1019.23      806.34     14.22 o
   6   8  -4     7713.06     7647.10    100.52 o
   8   8  -4     2191.31     2188.83     30.79 o
  10   8  -4     2985.02     2891.12     41.50 o
  12   8  -4      383.50      395.88     10.09 o
  14   8  -4      224.37      257.14      9.89 o
  16   8  -4      868.02      935.00     23.27 o
  18   8  -4      492.45      467.16     21.81 o
  20   8  -4      363.31      384.75     17.79 o
  22   8  -4      305.60      322.89     35.44 o
   1   9  -4     4817.17     4720.65     69.68 o
   3   9  -4     8545.84     8580.29    119.36 o
   5   9  -4     2332.37     2310.89     36.64 o
   7   9  -4     3497.04     3287.69     41.86 o
   9   9  -4     1642.48     1658.15     25.58 o
  11   9  -4     1398.43     1398.65     22.05 o
  13   9  -4     3814.07     4052.46     63.61 o
  15   9  -4     1115.80     1200.55     37.06 o
  17   9  -4      603.44      667.48     22.90 o
  19   9  -4      294.46      334.73     17.05 o
  21   9  -4       78.59       93.02     14.08 o
   0  10  -4    11178.67    11237.95    208.04 o
   2  10  -4     9516.99     9062.64    118.82 o
   4  10  -4     9681.80     9644.65    130.04 o
   6  10  -4     5394.11     5395.48     69.15 o
   8  10  -4     3449.37     3221.97     44.67 o
  10  10  -4      995.23      974.47     17.70 o
  12  10  -4      111.56       95.07      6.07 o
  14  10  -4      673.07      666.78     19.26 o
  16  10  -4       68.62       75.95      8.88 o
  18  10  -4      112.60      135.59     12.52 o
  20  10  -4      183.23      176.92     17.23 o
   1  11  -4     2327.56     2205.07     32.70 o
   3  11  -4     4343.18     4234.06     59.83 o
   5  11  -4     4121.84     4092.09     59.19 o
   7  11  -4     1518.81     1479.29     21.64 o
   9  11  -4     2182.41     2164.25     32.76 o
  11  11  -4     2534.56     2625.81     39.62 o
  13  11  -4     1029.26     1069.74     28.17 o
  15  11  -4      976.71     1048.20     31.69 o
  17  11  -4      737.59      828.73     31.05 o
  19  11  -4      656.55      717.85     43.87 o
  21  11  -4       95.29       91.02     17.28 o
   0  12  -4     7042.03     6574.22    134.31 o
   2  12  -4     3919.71     3743.05     51.48 o
   4  12  -4     4127.70     3996.31     53.65 o
   6  12  -4     4199.31     4125.55     55.46 o
   8  12  -4      696.41      671.38     13.79 o
  10  12  -4      922.58      885.14     18.12 o
  12  12  -4     1448.01     1504.68     28.96 o
  14  12  -4      707.58      746.39     29.59 o
  16  12  -4      650.80      706.32     23.71 o
  18  12  -4      108.00      115.97     12.65 o
  20  12  -4       33.71       30.31     14.80 o
   1  13  -4     2898.61     2868.25     43.89 o
   3  13  -4     1546.07     1569.42     30.44 o
   5  13  -4     1607.93     1577.99     24.94 o
   7  13  -4      902.96      893.21     18.85 o
   9  13  -4     1165.00     1259.30     24.78 o
  11  13  -4     1258.16     1261.04     33.91 o
  13  13  -4      564.39      575.03     18.98 o
  15  13  -4      173.93      170.38     12.38 o
  17  13  -4      440.86      464.92     24.37 o
  19  13  -4      324.61      348.49     21.47 o
   0  14  -4      646.28      647.20     38.69 o
   2  14  -4     1475.28     1493.17     27.18 o
   4  14  -4     1088.02     1033.83     19.81 o
   6  14  -4     1275.94     1254.10     21.74 o
   8  14  -4     1144.54     1183.71     24.14 o
  10  14  -4      872.90      902.92     21.99 o
  12  14  -4     1581.38     1672.18     37.93 o
  14  14  -4     2108.67     2346.45     56.63 o
  16  14  -4      350.58      404.75     26.19 o
  18  14  -4      356.69      381.48     20.91 o
  20  14  -4      110.94       92.03     20.48 o
   1  15  -4     1947.91     1857.51     29.47 o
   3  15  -4     1363.42     1317.16     23.13 o
   5  15  -4     2436.31     2462.36     39.22 o
   7  15  -4     1297.88     1285.17     24.75 o
   9  15  -4      621.84      633.09     17.87 o
  11  15  -4      762.89      847.56     29.28 o
  13  15  -4      236.20      255.49     13.48 o
  15  15  -4      239.49      247.55     16.55 o
  17  15  -4      211.18      207.30     16.88 o
  19  15  -4      290.80      308.14     20.92 o
   0  16  -4      609.75      537.99     18.97 o
   2  16  -4     1009.84     1018.52     21.04 o
   4  16  -4     1138.23     1169.84     24.93 o
   6  16  -4      480.76      465.11     14.61 o
   8  16  -4      409.82      389.01     14.21 o
  10  16  -4      510.86      554.47     18.39 o
  12  16  -4     2251.27     2439.38     51.51 o
  14  16  -4     1002.87     1114.88     40.64 o
  16  16  -4      632.98      713.03     35.52 o
  18  16  -4      244.26      276.97     16.97 o
   1  17  -4     1897.27     1860.37     31.76 o
   3  17  -4      694.60      662.11     16.02 o
   5  17  -4     2637.85     2571.82     50.12 o
   7  17  -4      788.16      775.58     25.01 o
   9  17  -4      348.08      368.53     14.71 o
  11  17  -4      881.03      928.76     29.51 o
  13  17  -4      481.70      563.61     23.12 o
  15  17  -4      183.70      184.75     15.38 o
  17  17  -4      142.87      138.47     14.39 o
   0  18  -4      753.31      780.19     29.31 o
   2  18  -4     1490.38     1497.44     31.50 o
   4  18  -4     1066.50     1067.04     32.51 o
   6  18  -4      799.47      827.44     23.05 o
   8  18  -4      412.16      432.32     18.06 o
  10  18  -4      345.61      372.17     17.55 o
  12  18  -4      282.25      268.67     15.11 o
  14  18  -4      265.92      261.47     19.78 o
  16  18  -4        6.64        7.04     11.91 o
   1  19  -4      430.42      408.82     16.37 o
   3  19  -4      726.76      723.62     25.75 o
   5  19  -4     1197.11     1186.86     29.88 o
   7  19  -4      672.79      635.46     23.93 o
   9  19  -4      180.36      170.74     13.00 o
  11  19  -4      296.15      311.27     15.70 o
  13  19  -4      339.84      342.86     16.46 o
  15  19  -4      135.21      144.86     14.91 o
  17  19  -4       86.46       93.86     21.85 o
   0  20  -4     1445.84     1476.01     67.26 o
   2  20  -4      883.44      914.44     27.69 o
   4  20  -4     1071.95     1119.97     34.15 o
   6  20  -4      533.25      523.98     22.14 o
   8  20  -4      144.31      134.59     12.28 o
  10  20  -4       95.02       92.45     12.08 o
  12  20  -4      308.50      297.10     17.51 o
  14  20  -4       21.49       11.32     12.28 o
  16  20  -4       14.51        4.40     15.64 o
   1  21  -4      455.85      448.96     19.43 o
   3  21  -4      533.63      558.48     23.32 o
   5  21  -4      575.33      597.05     21.99 o
   7  21  -4      120.04      105.12     12.30 o
   9  21  -4       35.13       36.72     10.76 o
  11  21  -4      203.21      166.93     14.45 o
  13  21  -4      432.70      402.51     22.14 o
  15  21  -4      211.98      189.23     20.83 o
   0  22  -4      115.56       98.31     18.64 o
   2  22  -4      297.84      303.70     18.23 o
   4  22  -4      425.07      416.60     17.64 o
   6  22  -4      524.19      515.19     21.60 o
   8  22  -4      180.48      157.33     13.43 o
  10  22  -4      270.22      248.88     16.27 o
  12  22  -4      145.62      148.63     14.86 o
  14  22  -4       48.62       63.93     17.31 o
   1  23  -4      101.50      114.81     15.11 o
   3  23  -4      325.97      361.25     20.25 o
   5  23  -4      180.82      179.92     13.00 o
   7  23  -4      235.89      237.19     15.73 o
   9  23  -4       86.99       89.35     13.08 o
  11  23  -4       79.73       81.29     14.35 o
  13  23  -4      231.68      227.26     21.06 o
   0  24  -4       96.25       70.86     22.63 o
   2  24  -4       68.24       68.55     14.69 o
   4  24  -4      240.50      227.65     15.25 o
   6  24  -4      184.87      187.61     14.80 o
   8  24  -4       97.30       86.45     12.65 o
  10  24  -4      167.17      178.25     17.75 o
  12  24  -4      234.76      256.09     32.00 o
   1  25  -4      370.93      410.10     24.84 o
   3  25  -4      194.74      200.73     16.73 o
   5  25  -4       93.67       93.43     13.91 o
   7  25  -4       58.59       35.01     13.96 o
   9  25  -4       69.77       79.50     18.69 o
   0  26  -4       23.23       10.65     24.39 o
   2  26  -4       48.25       68.88     15.86 o
   4  26  -4      150.50      143.15     18.36 o
   6  26  -4      185.07      173.08     23.63 o
   8  26  -4       40.12       33.81     17.65 o
   1  27  -4       45.61      140.01     47.46 o
   3  27  -4      126.31       84.82     22.95 o
   5  27  -4       47.17       43.66     19.30 o
   2  28  -4       66.59       42.59     34.60 o
   2   1  -3     5168.29     5076.74     72.36 o
   4   1  -3     5948.06     6318.03     81.09 o
   6   1  -3     1169.58     1164.17     15.44 o
   8   1  -3      161.25      136.99      4.29 o
  10   1  -3      554.60      482.17      8.73 o
  12   1  -3     1773.81     1824.33     23.71 o
  14   1  -3      137.58      119.13      5.75 o
  16   1  -3       21.26       27.43     14.60 o
  18   1  -3       47.18       43.74      7.81 o
  20   1  -3       22.23        9.94      7.75 o
  22   1  -3      111.16      110.51     17.57 o
   1   2  -3     9017.95     9128.54    141.08 o
   3   2  -3     2069.47     2176.11     31.44 o
   5   2  -3     1094.04     1104.05     15.31 o
   7   2  -3    14836.41    16390.15    175.84 o
   9   2  -3     4881.44     4978.64     58.03 o
  11   2  -3     1707.81     1761.49     23.06 o
  13   2  -3     1098.22     1101.73     16.72 o
  15   2  -3      189.73      169.73      7.04 o
  17   2  -3      142.27      129.91     13.44 o
  19   2  -3      234.89      245.09     14.80 o
  21   2  -3      266.26      287.38     22.95 o
  23   2  -3       97.28       89.95     17.05 o
   2   3  -3     5354.88     5351.44     81.40 o
   4   3  -3     1286.43     1300.67     18.04 o
   6   3  -3     2408.38     2458.97     31.65 o
   8   3  -3     4079.51     4137.39     49.46 o
  10   3  -3     2015.99     2060.72     26.76 o
  12   3  -3     1193.66     1186.80     17.10 o
  14   3  -3      517.50      552.78     12.20 o
  16   3  -3      300.17      283.17     11.45 o
  18   3  -3      168.52      175.31     11.68 o
  20   3  -3       10.43        9.67      8.73 o
  22   3  -3      192.63      223.76     24.69 o
   1   4  -3      918.12      853.95     13.64 o
   3   4  -3      711.24      783.50     12.36 o
   5   4  -3      756.92      755.24     11.95 o
   7   4  -3     3297.89     3602.42     41.48 o
   9   4  -3     2197.24     2283.67     28.07 o
  11   4  -3     1826.25     1795.16     24.72 o
  13   4  -3     1088.99     1054.21     17.30 o
  15   4  -3       46.13       41.16      5.35 o
  17   4  -3       12.87       18.89      8.01 o
  19   4  -3      228.47      228.20     11.62 o
  21   4  -3      126.39      146.03     15.00 o
  23   4  -3       96.91       88.88     16.09 o
   2   5  -3     1392.26     1516.41     23.08 o
   4   5  -3     1497.06     1588.36     21.42 o
   6   5  -3      361.11      448.64      8.02 o
   8   5  -3      188.04      170.66      6.47 o
  10   5  -3      354.72      362.33      7.42 o
  12   5  -3     1684.57     1701.95     23.12 o
  14   5  -3      649.75      739.94     14.33 o
  16   5  -3      192.02      178.15      8.23 o
  18   5  -3       14.58       19.05      7.49 o
  20   5  -3       40.01       42.94     11.17 o
  22   5  -3      299.90      337.54     32.28 o
   1   6  -3     1313.79     1398.55     21.60 o
   3   6  -3     1633.63     1628.45     23.34 o
   5   6  -3     5289.58     5497.70     70.85 o
   7   6  -3      113.46       81.90      3.07 o
   9   6  -3      819.09      774.64     12.40 o
  11   6  -3      175.11      137.10      6.04 o
  13   6  -3     1208.51     1207.88     19.58 o
  15   6  -3     1580.17     1612.85     33.38 o
  17   6  -3       66.95       72.05      8.73 o
  19   6  -3       20.61       20.84     10.15 o
  21   6  -3       51.73       27.80     12.09 o
  23   6  -3      279.49      314.09     53.24 o
   2   7  -3      995.16     1063.78     17.36 o
   4   7  -3     4562.72     4792.91     68.67 o
   6   7  -3     2679.23     2775.40     35.71 o
   8   7  -3      802.44      688.68     10.63 o
  10   7  -3      189.72      179.29      6.77 o
  12   7  -3      471.75      448.39     10.49 o
  14   7  -3      254.19      241.37      7.42 o
  16   7  -3       57.37       44.65      6.49 o
  18   7  -3      133.69      142.43     11.48 o
  20   7  -3      438.50      490.52     31.34 o
  22   7  -3        8.65       24.17     14.60 o
   1   8  -3       29.72       20.79      2.97 o
   3   8  -3     2033.02     2083.59     31.27 o
   5   8  -3     6119.12     6612.58     81.65 o
   7   8  -3     6506.22     6360.57     80.14 o
   9   8  -3     1989.45     2024.52     26.26 o
  11   8  -3     3829.68     3787.29     50.70 o
  13   8  -3     1315.70     1326.27     22.17 o
  15   8  -3       59.64       55.16      6.35 o
  17   8  -3       32.40       19.89      8.12 o
  19   8  -3       18.71       13.83      9.99 o
  21   8  -3        7.61        9.09     12.22 o
   2   9  -3      779.95      837.53     12.83 o
   4   9  -3     1084.44     1091.77     16.43 o
   6   9  -3     1385.75     1463.54     19.74 o
   8   9  -3      442.76      481.65      9.80 o
  10   9  -3      792.38      781.14     14.62 o
  12   9  -3       94.11       88.70      5.21 o
  14   9  -3      205.68      221.07      8.75 o
  16   9  -3       73.03       64.72      8.44 o
  18   9  -3       15.97       18.72      9.09 o
  20   9  -3      122.03      137.55     13.25 o
  22   9  -3       36.50       24.84     15.02 o
   1  10  -3      948.49      917.30     14.15 o
   3  10  -3      767.86      848.79     13.67 o
   5  10  -3     1042.16     1124.58     16.84 o
   7  10  -3      312.76      301.30      7.60 o
   9  10  -3       63.13       69.54      4.49 o
  11  10  -3      710.20      711.17     13.32 o
  13  10  -3      595.76      562.99     14.81 o
  15  10  -3      837.71      866.14     31.16 o
  17  10  -3       16.97        7.03      8.73 o
  19  10  -3       57.11       64.57     12.56 o
  21  10  -3       17.63        7.62     12.47 o
   2  11  -3     1237.36     1260.69     18.48 o
   4  11  -3     1268.72     1108.21     17.71 o
   6  11  -3       90.47       89.65      3.92 o
   8  11  -3      292.10      301.37      9.78 o
  10  11  -3      100.15       96.76      4.92 o
  12  11  -3       93.12       73.77      6.51 o
  14  11  -3       89.78       81.11      8.30 o
  16  11  -3      216.28      216.45     16.25 o
  18  11  -3      312.90      344.48     15.18 o
  20  11  -3       19.35       15.50     13.67 o
   1  12  -3      129.77      126.08      4.16 o
   3  12  -3      177.92      163.22      6.26 o
   5  12  -3     4054.41     4098.15     55.94 o
   7  12  -3      962.94      939.59     16.37 o
   9  12  -3     1494.34     1421.60     22.51 o
  11  12  -3      366.08      369.62     10.56 o
  13  12  -3      264.11      241.68     11.09 o
  15  12  -3      157.62      133.62     11.84 o
  17  12  -3        2.87        9.60     10.16 o
  19  12  -3      201.51      187.75     15.80 o
  21  12  -3       41.13       30.93     15.21 o
   2  13  -3      436.86      394.34      9.07 o
   4  13  -3     1988.89     2004.77     31.26 o
   6  13  -3     1779.38     1846.85     28.34 o
   8  13  -3      703.59      662.36     13.68 o
  10  13  -3      563.33      559.74     12.89 o
  12  13  -3      219.59      235.65     10.67 o
  14  13  -3       62.53       59.37      8.99 o
  16  13  -3       95.40       86.29     11.89 o
  18  13  -3       16.76       15.70     11.28 o
  20  13  -3       15.77       11.04     13.96 o
   1  14  -3       40.32       23.80      4.05 o
   3  14  -3      592.63      557.63     14.58 o
   5  14  -3      407.59      393.57      9.97 o
   7  14  -3      599.13      549.87     12.25 o
   9  14  -3       79.00      102.31      9.06 o
  11  14  -3      168.60      139.03      9.36 o
  13  14  -3       61.13       51.47      8.93 o
  15  14  -3      248.21      232.53     12.29 o
  17  14  -3       10.63       10.40      9.99 o
  19  14  -3       30.67       40.49     12.68 o
   2  15  -3     1366.00     1317.52     22.69 o
   4  15  -3       30.47       32.04      5.21 o
   6  15  -3      132.00      135.58      6.19 o
   8  15  -3       72.20       77.67      6.73 o
  10  15  -3       12.64       11.69      6.67 o
  12  15  -3       93.49       85.78      9.20 o
  14  15  -3        8.60        1.60      8.66 o
  16  15  -3       16.64        5.85     10.59 o
  18  15  -3       66.07       61.12     13.50 o
  20  15  -3       25.27       26.62     34.60 o
   1  16  -3        9.52        8.18      4.57 o
   3  16  -3     1594.08     1547.32     28.00 o
   5  16  -3       81.61       78.67      6.04 o
   7  16  -3      348.52      335.69     10.52 o
   9  16  -3       45.21       46.13      7.79 o
  11  16  -3      414.55      441.62     17.74 o
  13  16  -3       19.91       17.70      9.21 o
  15  16  -3       24.03       24.80      9.94 o
  17  16  -3       67.91       54.77     14.13 o
  19  16  -3        5.93        6.63     16.23 o
   2  17  -3      102.65       98.12      6.42 o
   4  17  -3       22.77       13.62      6.24 o
   6  17  -3       93.21       84.04      6.77 o
   8  17  -3      107.21      109.47     10.95 o
  10  17  -3      211.53      207.36     11.28 o
  12  17  -3       18.88       28.45      8.89 o
  14  17  -3       57.50       57.22     10.95 o
  16  17  -3       35.60       36.31     12.69 o
  18  17  -3       52.14       44.36     15.38 o
   1  18  -3      178.85      144.68      7.37 o
   3  18  -3      400.61      369.84     13.06 o
   5  18  -3      111.26       94.16      7.38 o
   7  18  -3      108.28       96.08     10.47 o
   9  18  -3      290.87      258.21     14.04 o
  11  18  -3      234.96      212.56     15.79 o
  13  18  -3       11.86       13.88      9.58 o
  15  18  -3       23.43       15.67     11.64 o
  17  18  -3       22.52        8.59     14.83 o
   2  19  -3      278.49      244.56     10.37 o
   4  19  -3      124.43      140.05      9.72 o
   6  19  -3       18.40       15.87      7.27 o
   8  19  -3       46.67       37.09      9.79 o
  10  19  -3      149.70      157.01     11.95 o
  12  19  -3       86.84       68.83     10.84 o
  14  19  -3       38.38       21.78     11.03 o
  16  19  -3       44.33       18.90     13.01 o
   1  20  -3       17.92       12.72      7.24 o
   3  20  -3      231.87      195.97     11.37 o
   5  20  -3       19.53       20.53      7.60 o
   7  20  -3        7.76        2.83      9.28 o
   9  20  -3       89.55       83.57     11.52 o
  11  20  -3       48.03       48.87     10.44 o
  13  20  -3       36.69       33.59     11.16 o
  15  20  -3       25.00        0.48     11.74 o
   2  21  -3        8.30        5.71      8.86 o
   4  21  -3      110.46       99.32      8.88 o
   6  21  -3        4.63        1.22      9.13 o
   8  21  -3       21.33       11.99     10.46 o
  10  21  -3       63.42       67.01     11.38 o
  12  21  -3        2.70       10.97     10.84 o
  14  21  -3        0.06        3.89     11.54 o
   1  22  -3       71.48       42.39     11.73 o
   3  22  -3       52.97       53.06     10.00 o
   5  22  -3       36.68       44.53      9.99 o
   7  22  -3      129.47      121.15     12.79 o
   9  22  -3       10.19       16.88     10.50 o
  11  22  -3       49.33       34.90     11.47 o
  13  22  -3       35.28       42.08     13.23 o
   2  23  -3       14.80       21.92     11.02 o
   4  23  -3      101.95      101.36     11.70 o
   6  23  -3       29.47       17.10     10.48 o
   8  23  -3        9.19       24.25     10.46 o
  10  23  -3       63.41       61.05     12.76 o
  12  23  -3        4.08        8.13     12.80 o
   1  24  -3       23.41       33.86     13.22 o
   3  24  -3       77.56       72.50     12.97 o
   5  24  -3       13.58       16.75     10.63 o
   7  24  -3        2.02        8.14     10.65 o
   9  24  -3       35.72       26.75     11.44 o
  11  24  -3       35.75       35.49     14.11 o
   2  25  -3       10.59       13.19     12.40 o
   4  25  -3       10.66        4.27     10.84 o
   6  25  -3       22.10       18.41     11.61 o
   8  25  -3       11.84       14.70     12.36 o
  10  25  -3        6.53        9.23     16.71 o
   1  26  -3       11.63       27.05     17.26 o
   3  26  -3       28.18       35.85     13.75 o
   5  26  -3       41.10       42.43     13.19 o
   7  26  -3       22.29       24.34     14.52 o
   9  26  -3       44.28       16.85     16.76 o
   2  27  -3        4.58       31.57     29.77 o
   4  27  -3       26.13       31.63     18.66 o
   6  27  -3       27.42       25.72     19.25 o
   1  28  -3        9.36        0.00     33.27 o
   3  28  -3        1.76        0.00     22.59 o
   0   0  -2    72834.69    70479.93   2469.41 o
   2   0  -2    29784.44    29383.45    580.04 o
   4   0  -2     8686.28     9297.83    172.66 o
   6   0  -2    16599.32    18390.84    287.00 o
   8   0  -2    15742.21    17035.33    258.49 o
  10   0  -2    15331.41    16396.71    252.48 o
  12   0  -2     3426.67     3688.20     69.84 o
  14   0  -2     4734.55     5020.77     90.66 o
  16   0  -2     3247.44     3530.68     72.21 o
  18   0  -2     2200.49     2513.74     70.11 o
  20   0  -2      159.87      203.86     27.68 o
  22   0  -2       89.93      106.13     20.75 o
   1   1  -2    34581.28    33982.54    533.61 o
   3   1  -2    58430.68    59047.44    797.55 o
   5   1  -2     5560.27     5254.92     65.95 o
   7   1  -2    12684.14    13220.15    139.62 o
   9   1  -2     6816.92     6739.94     74.21 o
  11   1  -2     3812.35     3748.20     43.48 o
  13   1  -2     1521.03     1523.69     25.23 o
  15   1  -2      295.72      266.10      8.15 o
  17   1  -2      463.71      455.98     13.10 o
  19   1  -2      270.98      269.44     12.76 o
  21   1  -2      142.70      139.43     12.14 o
  23   1  -2      254.64      229.72     23.72 o
   0   2  -2    48470.24    48935.29   1004.73 o
   2   2  -2    22911.00    22911.47    339.09 o
   4   2  -2     4154.82     4386.33     67.29 o
   6   2  -2     7032.74     6914.66     78.08 o
   8   2  -2     5432.27     5608.32     61.99 o
  10   2  -2     3990.59     4006.45     44.92 o
  12   2  -2     3299.67     3354.48     44.14 o
  14   2  -2     2913.69     2882.26     38.17 o
  16   2  -2     2075.99     2243.64     37.57 o
  18   2  -2     1038.29     1121.35     27.16 o
  20   2  -2      121.09      118.32     11.52 o
  22   2  -2      191.46      189.33     18.13 o
   1   3  -2     1886.67     1930.87     80.36 o
   3   3  -2    31481.26    32929.48    445.26 o
   5   3  -2     9111.05     9174.01    109.31 o
   7   3  -2     5089.66     4943.26     56.22 o
   9   3  -2     2865.14     2803.39     32.17 o
  11   3  -2     5417.43     5220.39     62.86 o
  13   3  -2      958.58      973.59     15.71 o
  15   3  -2     1414.13     1568.61     23.93 o
  17   3  -2     2352.95     2545.12     49.35 o
  19   3  -2      736.83      785.99     22.89 o
  21   3  -2      219.04      242.26     12.93 o
  23   3  -2      206.14      205.80     27.48 o
   0   4  -2    21275.85    20985.47    418.33 o
   2   4  -2    12514.09    12768.32    193.70 o
   4   4  -2    29545.04    30283.09    368.87 o
   6   4  -2      113.45      229.47      4.37 o
   8   4  -2     6394.67     6460.81     73.49 o
  10   4  -2     3838.08     3645.29     43.40 o
  12   4  -2       81.69       70.71      5.23 o
  14   4  -2      646.32      686.88     14.33 o
  16   4  -2     1079.94     1136.57     21.52 o
  18   4  -2      727.74      775.47     25.89 o
  20   4  -2       45.87       55.30     10.54 o
  22   4  -2       26.87       27.94     11.89 o
   1   5  -2     5223.30     5426.43     89.55 o
   3   5  -2     2615.09     2466.51     34.29 o
   5   5  -2     2076.44     2346.50     29.85 o
   7   5  -2     3767.87     4101.50     49.61 o
   9   5  -2     9731.55     9918.55    115.66 o
  11   5  -2     7255.88     7407.97     90.10 o
  13   5  -2     3163.44     3370.92     44.69 o
  15   5  -2     5292.68     5749.26     83.18 o
  17   5  -2     4768.52     5318.26     84.74 o
  19   5  -2     1047.55     1212.78     29.54 o
  21   5  -2      199.31      200.26     13.90 o
  23   5  -2      136.41      169.77     21.94 o
   0   6  -2    16633.21    16801.99    327.01 o
   2   6  -2     8575.82     8479.50    118.37 o
   4   6  -2     3742.71     3450.74     42.58 o
   6   6  -2    15969.10    16292.46    187.96 o
   8   6  -2     7165.64     7127.25     85.47 o
  10   6  -2     3957.80     4006.59     46.74 o
  12   6  -2      602.98      600.48     11.66 o
  14   6  -2      137.88      146.99      5.81 o
  16   6  -2      523.49      562.55     15.77 o
  18   6  -2      613.10      653.86     19.67 o
  20   6  -2      183.47      178.33     12.68 o
  22   6  -2      158.65      137.10     20.10 o
   1   7  -2     7121.57     6956.34     99.69 o
   3   7  -2     4000.63     3951.64     54.39 o
   5   7  -2     1053.93      906.34     12.97 o
   7   7  -2     1096.23      941.09     13.28 o
   9   7  -2     4335.57     4507.45     53.12 o
  11   7  -2     2833.63     3004.68     40.99 o
  13   7  -2     3534.12     3677.06     48.87 o
  15   7  -2     1482.38     1617.74     26.79 o
  17   7  -2      927.46     1012.20     25.64 o
  19   7  -2      509.20      567.79     19.01 o
  21   7  -2      189.48      168.79     15.45 o
  23   7  -2      310.19      228.91     49.24 o
   0   8  -2     2793.19     2650.16     44.10 o
   2   8  -2     6769.63     6811.73     86.19 o
   4   8  -2     4988.09     4940.59     62.02 o
   6   8  -2     3779.43     3674.01     47.56 o
   8   8  -2     1980.31     1830.30     25.01 o
  10   8  -2     4948.21     4838.62     58.70 o
  12   8  -2     2927.78     2972.29     40.67 o
  14   8  -2     1191.37     1227.77     24.06 o
  16   8  -2      737.57      775.42     17.47 o
  18   8  -2      560.11      605.15     18.92 o
  20   8  -2      340.08      342.97     19.67 o
  22   8  -2      245.19      226.15     19.63 o
   1   9  -2    27624.47    28494.20    336.46 o
   3   9  -2    16362.05    16859.75    220.84 o
   5   9  -2     2771.39     2396.56     32.53 o
   7   9  -2     2291.18     2111.37     26.59 o
   9   9  -2     1924.77     1828.12     24.44 o
  11   9  -2      655.65      662.53     12.79 o
  13   9  -2      249.05      270.88      9.05 o
  15   9  -2      108.11       97.59      6.74 o
  17   9  -2      175.39      174.82     10.12 o
  19   9  -2        3.92        6.79      9.26 o
  21   9  -2      123.89      117.59     15.86 o
   0  10  -2       87.33       96.24      7.61 o
   2  10  -2      615.41      623.69     11.19 o
   4  10  -2      791.93      673.44     10.59 o
   6  10  -2     3698.21     3709.76     51.36 o
   8  10  -2     2547.69     2536.69     33.83 o
  10  10  -2     4472.20     4445.72     58.13 o
  12  10  -2     1111.71     1123.08     21.40 o
  14  10  -2      812.93      859.64     18.04 o
  16  10  -2     1278.64     1371.98     25.70 o
  18  10  -2      833.78      932.11     36.51 o
  20  10  -2      452.95      504.55     25.62 o
  22  10  -2      228.02      246.49     25.59 o
   1  11  -2    12452.38    12133.70    143.85 o
   3  11  -2     2864.84     2513.57     34.83 o
   5  11  -2     7428.38     7225.87     98.09 o
   7  11  -2     3613.21     3519.26     45.80 o
   9  11  -2     2466.61     2493.25     32.83 o
  11  11  -2       92.03       92.66      5.56 o
  13  11  -2      179.26      169.13      7.72 o
  15  11  -2       60.16       59.60      7.04 o
  17  11  -2       63.84       60.24     10.01 o
  19  11  -2       55.20       50.52     11.62 o
  21  11  -2       53.59       38.73     13.88 o
   0  12  -2      275.86      304.16      8.89 o
   2  12  -2     5849.66     5610.37     74.57 o
   4  12  -2     2144.17     1970.05     28.28 o
   6  12  -2     2376.31     2325.99     32.47 o
   8  12  -2      487.94      454.03     10.31 o
  10  12  -2      691.75      748.85     16.67 o
  12  12  -2     1642.42     1662.62     29.22 o
  14  12  -2     1266.39     1349.76     30.22 o
  16  12  -2      748.44      777.46     20.95 o
  18  12  -2      336.49      329.15     16.64 o
  20  12  -2      235.58      253.33     18.84 o
   1  13  -2      322.88      311.37      8.52 o
   3  13  -2     5416.63     5214.65     76.40 o
   5  13  -2     3331.94     3282.93     45.68 o
   7  13  -2     1321.68     1261.29     20.63 o
   9  13  -2     2713.46     2637.52     41.10 o
  11  13  -2      901.86      929.57     19.76 o
  13  13  -2     1793.55     1961.10     41.06 o
  15  13  -2     1352.24     1504.24     36.20 o
  17  13  -2      484.13      563.65     21.84 o
  19  13  -2      203.63      232.52     15.97 o
  21  13  -2      246.26      226.14     27.47 o
   0  14  -2     3023.18     2759.45     57.47 o
   2  14  -2     4750.99     4814.06     69.29 o
   4  14  -2     3112.95     2889.71     44.03 o
   6  14  -2     2987.33     3004.04     43.82 o
   8  14  -2      766.98      777.62     16.17 o
  10  14  -2     1762.65     1785.94     32.18 o
  12  14  -2      842.53      854.89     19.83 o
  14  14  -2      727.26      755.67     22.06 o
  16  14  -2      170.67      162.03     11.87 o
  18  14  -2      138.72      128.96     14.64 o
  20  14  -2      187.69      234.89     16.77 o
   1  15  -2      323.50      255.94     57.23 o
   3  15  -2      768.86      735.25     18.09 o
   5  15  -2     1613.87     1530.34     25.81 o
   7  15  -2     1200.42     1257.97     20.94 o
   9  15  -2     2034.36     2157.20     36.92 o
  11  15  -2     1227.67     1263.82     25.48 o
  13  15  -2     1248.02     1323.36     29.55 o
  15  15  -2      768.53      862.40     27.79 o
  17  15  -2      589.35      661.00     28.82 o
  19  15  -2      503.76      530.10     47.22 o
   0  16  -2     1657.46     1570.46     33.63 o
   2  16  -2     4926.52     4682.08     68.93 o
   4  16  -2      562.72      560.49     14.00 o
   6  16  -2      536.00      488.76     12.60 o
   8  16  -2      575.20      567.40     21.81 o
  10  16  -2      381.67      376.75     16.07 o
  12  16  -2      895.00      952.48     24.39 o
  14  16  -2      371.12      375.17     15.84 o
  16  16  -2      118.49      121.56     12.35 o
  18  16  -2       11.15       14.60     14.33 o
   1  17  -2      650.99      652.53     13.86 o
   3  17  -2      740.77      691.19     17.55 o
   5  17  -2     1250.75     1229.98     23.12 o
   7  17  -2      133.62      134.61      7.57 o
   9  17  -2      439.61      447.83     13.71 o
  11  17  -2      585.42      590.39     18.85 o
  13  17  -2      569.79      612.65     23.36 o
  15  17  -2      323.29      321.72     18.92 o
  17  17  -2       87.64       69.19     15.69 o
  19  17  -2      181.27      154.59     24.14 o
   0  18  -2      216.15      223.95     10.87 o
   2  18  -2     1072.38     1024.39     20.49 o
   4  18  -2     1902.78     1853.62     34.31 o
   6  18  -2      823.60      829.51     22.37 o
   8  18  -2      695.17      719.24     18.70 o
  10  18  -2      419.02      422.80     16.31 o
  12  18  -2      667.78      780.68     30.65 o
  14  18  -2      546.10      636.56     26.02 o
  16  18  -2      114.30      112.04     14.01 o
  18  18  -2       26.29       24.05     16.93 o
   1  19  -2      873.68      863.88     20.10 o
   3  19  -2     2514.16     2524.19     48.58 o
   5  19  -2     2199.46     2188.63     41.74 o
   7  19  -2      846.41      901.87     23.06 o
   9  19  -2      386.88      395.79     15.69 o
  11  19  -2       86.88       97.64     11.00 o
  13  19  -2       93.86       74.84     11.24 o
  15  19  -2       50.83       40.90     12.84 o
  17  19  -2       10.12        8.41     16.90 o
   0  20  -2      304.00      267.07     14.33 o
   2  20  -2      359.82      332.13     13.05 o
   4  20  -2      914.82      906.08     23.65 o
   6  20  -2      659.57      656.99     20.06 o
   8  20  -2      408.02      460.18     15.88 o
  10  20  -2      120.37      104.25     11.14 o
  12  20  -2      384.59      370.65     18.37 o
  14  20  -2      262.95      281.27     16.36 o
  16  20  -2      215.35      210.35     17.91 o
   1  21  -2     1170.91     1145.87     27.89 o
   3  21  -2     1046.01     1025.77     25.95 o
   5  21  -2      725.06      791.92     21.83 o
   7  21  -2      169.54      160.04     10.73 o
   9  21  -2       99.91      101.16     11.91 o
  11  21  -2      236.97      229.61     13.84 o
  13  21  -2      164.17      138.59     13.92 o
  15  21  -2       99.93       88.42     15.95 o
   0  22  -2      272.51      254.00     21.28 o
   2  22  -2       75.28       62.59     10.79 o
   4  22  -2      795.41      857.82     24.01 o
   6  22  -2      388.55      401.52     18.09 o
   8  22  -2      272.24      251.75     14.99 o
  10  22  -2      137.49      142.74     12.97 o
  12  22  -2      158.07      144.55     14.14 o
  14  22  -2       88.15       63.01     14.81 o
   1  23  -2       63.49       38.71     11.87 o
   3  23  -2      434.46      412.45     20.39 o
   5  23  -2      205.16      191.22     13.35 o
   7  23  -2      189.92      187.63     13.41 o
   9  23  -2      130.64      131.46     12.80 o
  11  23  -2      340.28      366.51     17.74 o
  13  23  -2      308.89      302.01     20.67 o
   0  24  -2      243.06      252.26     23.21 o
   2  24  -2      136.84      150.33     12.51 o
   4  24  -2      314.20      296.24     13.53 o
   6  24  -2      140.09      117.58     11.71 o
   8  24  -2      184.96      184.89     14.32 o
  10  24  -2      107.65      110.01     13.05 o
  12  24  -2      113.64      102.55     18.03 o
   1  25  -2      100.22      114.10     15.66 o
   3  25  -2       98.49       89.50     11.05 o
   5  25  -2       10.91        9.79     11.16 o
   7  25  -2       28.30       25.55     12.04 o
   9  25  -2       97.37       86.04     15.39 o
  11  25  -2      217.37      201.95     20.62 o
   0  26  -2      268.34      317.81     32.61 o
   2  26  -2       52.82       56.38     13.16 o
   4  26  -2      183.48      172.31     17.39 o
   6  26  -2      148.62      168.77     15.67 o
   8  26  -2      128.50      138.55     20.38 o
  10  26  -2       84.06       61.22     37.26 o
   1  27  -2       42.67       66.66     17.63 o
   3  27  -2      150.69      164.43     17.79 o
   5  27  -2      218.52      257.49     38.09 o
   7  27  -2      192.84      169.71     21.18 o
   0  28  -2      142.54       92.58     79.85 o
   2  28  -2       92.45       61.28     22.41 o
   4  28  -2      207.20      170.15     22.49 o
   2   1  -1     6518.25     6522.33    102.74 o
   4   1  -1    25081.15    26833.23    310.40 o
   6   1  -1     9676.06    10165.79    106.71 o
   8   1  -1      271.13      270.05      5.20 o
  10   1  -1      698.94      712.32     10.82 o
  12   1  -1     1570.24     1608.24     22.39 o
  14   1  -1        9.74       23.67      4.17 o
  16   1  -1       69.85       56.76      5.75 o
  18   1  -1       15.27       13.57      6.20 o
  20   1  -1      191.87      205.40     13.69 o
  22   1  -1       13.97        6.36     12.36 o
   1   2  -1     6220.83     6775.48    117.42 o
   3   2  -1     8530.15     8764.06    124.66 o
   5   2  -1     4593.03     4690.88     55.69 o
   7   2  -1     3267.47     3190.50     35.57 o
   9   2  -1     2430.80     2287.88     27.64 o
  11   2  -1     1144.25     1140.84     16.27 o
  13   2  -1     1131.87     1209.42     20.06 o
  15   2  -1        1.11       11.83      4.45 o
  17   2  -1      218.46      244.62      9.34 o
  19   2  -1      222.69      249.93     12.44 o
  21   2  -1       58.99       33.91     11.71 o
  23   2  -1       22.75       10.42     13.08 o
   2   3  -1     7219.05     7846.84    126.13 o
   4   3  -1     3015.46     3042.35     36.66 o
   6   3  -1    10158.76    10544.15    114.20 o
   8   3  -1     4731.44     4907.88     57.47 o
  10   3  -1     2137.02     2191.89     27.00 o
  12   3  -1     1623.91     1642.90     23.05 o
  14   3  -1      278.20      304.79      8.65 o
  16   3  -1       99.17       82.85      6.49 o
  18   3  -1      186.89      207.19     12.51 o
  20   3  -1      469.15      521.06     28.52 o
  22   3  -1       50.20       25.92     13.25 o
   1   4  -1    75922.76    79333.80   1103.67 o
   3   4  -1     1958.92     2137.09     28.87 o
   5   4  -1      578.74      555.12      8.04 o
   7   4  -1     6812.52     7421.37     81.66 o
   9   4  -1      229.18      196.55      4.33 o
  11   4  -1      483.07      504.69      9.28 o
  13   4  -1      520.20      536.80     11.31 o
  15   4  -1       69.91       61.34      5.46 o
  17   4  -1       42.97       45.44      6.61 o
  19   4  -1      228.35      239.48     12.86 o
  21   4  -1       15.36        2.60      9.81 o
  23   4  -1       33.86        8.65     13.18 o
   2   5  -1     7585.49     8533.94    115.96 o
   4   5  -1     1838.39     1910.45     24.38 o
   6   5  -1     4556.15     4958.82     55.39 o
   8   5  -1     2363.96     2437.33     29.26 o
  10   5  -1      197.67      173.94      4.70 o
  12   5  -1     1472.15     1449.21     21.16 o
  14   5  -1       49.78       62.45      6.89 o
  16   5  -1      316.86      352.61     14.68 o
  18   5  -1      437.30      474.91     26.12 o
  20   5  -1       16.35       40.63     10.70 o
  22   5  -1       99.75       89.09     12.64 o
   1   6  -1    22710.66    25236.81    339.59 o
   3   6  -1     6792.04     6852.70     97.86 o
   5   6  -1     9743.08    10149.41    109.43 o
   7   6  -1      670.98      714.40      9.94 o
   9   6  -1      255.06      233.54      6.39 o
  11   6  -1     2259.36     2270.42     30.30 o
  13   6  -1       73.55       58.13      4.76 o
  15   6  -1      185.35      179.85      7.50 o
  17   6  -1        7.76        6.77      6.34 o
  19   6  -1       36.44       29.50      8.45 o
  21   6  -1      114.12       90.94     12.01 o
  23   6  -1       43.84       24.34     14.51 o
   2   7  -1     7878.31     8071.58     97.56 o
   4   7  -1     5218.37     5431.26     64.79 o
   6   7  -1     1566.71     1531.56     20.03 o
   8   7  -1     5824.30     5807.60     71.91 o
  10   7  -1     2029.78     1955.47     25.90 o
  12   7  -1      895.83      863.53     14.54 o
  14   7  -1      240.15      249.74      7.99 o
  16   7  -1        3.16        1.19      6.48 o
  18   7  -1      101.42       95.04      8.81 o
  20   7  -1       55.91       66.11     10.76 o
  22   7  -1      155.74      155.77     13.87 o
   1   8  -1    26915.78    29396.74    340.26 o
   3   8  -1      665.47      674.86     10.53 o
   5   8  -1     1723.35     1746.82     24.34 o
   7   8  -1     2026.85     1884.02     24.87 o
   9   8  -1     2307.90     2339.96     30.81 o
  11   8  -1     1122.34     1091.87     16.80 o
  13   8  -1      387.19      387.93     10.56 o
  15   8  -1       60.06       55.27      6.04 o
  17   8  -1       75.48       63.92      8.77 o
  19   8  -1      212.53      229.55     11.37 o
  21   8  -1      109.66       97.50     12.77 o
   2   9  -1     9995.10    10819.88    132.66 o
   4   9  -1      532.62      544.65      9.59 o
   6   9  -1      995.39     1041.36     15.27 o
   8   9  -1     3285.56     3370.78     44.82 o
  10   9  -1      989.76      924.67     14.79 o
  12   9  -1     1470.55     1464.05     22.41 o
  14   9  -1      331.05      310.76      9.09 o
  16   9  -1      257.50      250.76      9.74 o
  18   9  -1      207.04      194.15     11.20 o
  20   9  -1      111.09      118.28     11.83 o
  22   9  -1        3.67        6.00     12.74 o
   1  10  -1     3080.82     3190.23     40.01 o
   3  10  -1      101.35      155.87      4.97 o
   5  10  -1     3735.95     3835.40     52.20 o
   7  10  -1      374.02      345.25      7.21 o
   9  10  -1     1550.23     1476.10     21.99 o
  11  10  -1     1717.65     1682.79     25.38 o
  13  10  -1      393.94      381.74     10.38 o
  15  10  -1      194.07      179.30      8.02 o
  17  10  -1      103.74       85.31      8.61 o
  19  10  -1      121.27      124.37     10.12 o
  21  10  -1        7.49        6.08     12.35 o
   2  11  -1     4589.71     4652.76     59.07 o
   4  11  -1     4617.33     4559.89     59.59 o
   6  11  -1     1091.76     1034.47     16.62 o
   8  11  -1      723.33      696.68     11.81 o
  10  11  -1     1796.14     1778.67     26.45 o
  12  11  -1      293.67      279.88      8.89 o
  14  11  -1       96.40       76.28      6.81 o
  16  11  -1       51.46       49.34      7.68 o
  18  11  -1       67.09       49.05      9.57 o
  20  11  -1       45.98       22.17     12.09 o
  22  11  -1       20.22        0.00     37.26 o
   1  12  -1     1374.27     1262.34     17.18 o
   3  12  -1     2025.31     1931.09     30.05 o
   5  12  -1      490.39      465.01      9.45 o
   7  12  -1      755.35      651.80     12.15 o
   9  12  -1     1028.47      983.22     16.70 o
  11  12  -1      407.32      389.51     10.25 o
  13  12  -1       18.37       15.63      5.64 o
  15  12  -1       34.48       23.97      6.98 o
  17  12  -1       81.60       82.97      9.19 o
  19  12  -1       83.69       67.87     12.43 o
  21  12  -1       51.65       30.29     13.37 o
   2  13  -1     2284.56     2299.32     30.88 o
   4  13  -1      508.05      485.73      9.87 o
   6  13  -1     2540.40     2466.13     35.18 o
   8  13  -1      800.48      780.75     15.09 o
  10  13  -1      353.54      375.04     11.60 o
  12  13  -1      560.48      568.63     14.96 o
  14  13  -1       29.29       19.02      6.80 o
  16  13  -1       42.10       27.07      7.79 o
  18  13  -1      104.50      114.93     12.00 o
  20  13  -1       23.87       17.31     14.60 o
   1  14  -1       74.51       72.36      3.90 o
   3  14  -1      742.35      646.10     12.78 o
   5  14  -1      667.22      674.35     13.00 o
   7  14  -1      213.90      192.02      7.11 o
   9  14  -1     1131.79     1101.31     22.52 o
  11  14  -1      590.92      614.97     15.98 o
  13  14  -1       38.14       40.11      6.84 o
  15  14  -1      125.74      116.16      8.89 o
  17  14  -1      111.64      109.87     10.69 o
  19  14  -1       31.99       37.93     13.47 o
   2  15  -1     1581.71     1400.47     22.38 o
   4  15  -1      593.45      553.64     12.31 o
   6  15  -1      122.91      119.32      5.30 o
   8  15  -1      332.40      339.62     12.83 o
  10  15  -1      536.71      579.65     15.32 o
  12  15  -1       71.58       65.61      7.41 o
  14  15  -1        2.01        2.39      6.97 o
  16  15  -1       54.47       38.56      9.39 o
  18  15  -1       36.38       49.88     13.54 o
  20  15  -1        4.50       17.48     15.23 o
   1  16  -1       41.19       23.26      4.08 o
   3  16  -1      559.70      558.23     14.33 o
   5  16  -1      657.09      646.82     14.53 o
   7  16  -1       24.40       17.31      5.39 o
   9  16  -1      260.56      262.17     11.20 o
  11  16  -1       25.87       15.39      7.01 o
  13  16  -1       46.68       39.66      8.79 o
  15  16  -1       32.98       24.79      9.16 o
  17  16  -1        0.50       14.67     11.20 o
  19  16  -1       38.84       39.91     15.98 o
   2  17  -1       34.01       34.09      4.81 o
   4  17  -1      532.21      524.11     13.76 o
   6  17  -1      385.00      370.24     11.64 o
   8  17  -1      891.45      851.65     18.95 o
  10  17  -1      760.98      732.82     19.64 o
  12  17  -1        7.93        8.47      7.55 o
  14  17  -1       18.85       10.34      9.39 o
  16  17  -1        1.02        0.68     10.63 o
  18  17  -1       28.75       28.82     14.27 o
   1  18  -1       52.35       36.95      5.35 o
   3  18  -1      102.00      109.64      6.77 o
   5  18  -1      294.84      309.12     11.04 o
   7  18  -1      573.59      537.80     15.69 o
   9  18  -1      161.24      151.55      9.02 o
  11  18  -1      106.53       85.25      8.96 o
  13  18  -1       39.21       31.14      9.28 o
  15  18  -1        6.42        4.80     11.60 o
  17  18  -1       11.88        5.61     12.43 o
   2  19  -1       11.47       10.04      6.15 o
   4  19  -1       25.72       60.02      8.93 o
   6  19  -1       24.68       22.57      7.18 o
   8  19  -1      113.23       89.38      8.76 o
  10  19  -1      444.72      420.46     15.29 o
  12  19  -1       93.37       79.00      9.63 o
  14  19  -1       49.15       36.43     12.68 o
  16  19  -1       20.22        8.22     12.69 o
  18  19  -1        4.52       34.60     37.26 o
   1  20  -1       22.62        9.53      6.45 o
   3  20  -1      343.35      286.84     12.71 o
   5  20  -1        9.48       11.51      6.94 o
   7  20  -1       44.38       29.43      7.64 o
   9  20  -1      195.45      167.06     10.94 o
  11  20  -1       28.86       26.69      9.07 o
  13  20  -1       15.26       14.39     11.00 o
  15  20  -1       19.81       12.68     13.18 o
  17  20  -1       22.09        0.90     20.94 o
   2  21  -1      101.68       90.00     10.66 o
   4  21  -1       53.80       50.62      8.45 o
   6  21  -1       79.27       65.46      8.33 o
   8  21  -1       65.42       49.55      8.68 o
  10  21  -1       37.70       14.31      9.09 o
  12  21  -1       12.34       25.30     11.34 o
  14  21  -1       18.49       12.95     13.02 o
  16  21  -1        8.84        4.89     16.30 o
   1  22  -1       60.33       45.63      9.30 o
   3  22  -1       15.52       17.92      8.88 o
   5  22  -1       42.13       46.73      8.24 o
   7  22  -1       66.65       76.06      9.28 o
   9  22  -1       75.38       76.41      9.85 o
  11  22  -1       40.69       48.87     11.93 o
  13  22  -1        6.72       14.28     12.87 o
  15  22  -1       23.31       15.82     17.88 o
   2  23  -1        0.46        5.50      9.90 o
   4  23  -1       22.51       29.90      9.11 o
   6  23  -1       54.05       39.77      9.26 o
   8  23  -1      205.98      222.23     11.61 o
  10  23  -1       18.38       20.80     11.04 o
  12  23  -1        3.78        5.81     12.81 o
  14  23  -1        8.26        8.30     17.15 o
   1  24  -1       32.66       24.42     11.59 o
   3  24  -1       28.00       31.60      9.83 o
   5  24  -1       13.30       12.90      8.72 o
   7  24  -1       37.60       39.36      9.63 o
   9  24  -1        1.72       13.52     11.36 o
  11  24  -1       12.11       18.10     13.40 o
  13  24  -1       10.83        0.00     19.95 o
   2  25  -1        2.14       15.81      9.59 o
   4  25  -1       20.77       22.88      9.50 o
   6  25  -1        4.92       11.26      9.77 o
   8  25  -1       29.66       30.61     11.84 o
  10  25  -1        1.63        3.82     14.78 o
   1  26  -1       50.62       48.48     12.21 o
   3  26  -1      114.95      117.44     11.32 o
   5  26  -1       11.63       10.76     10.29 o
   7  26  -1       61.17       83.03     18.10 o
   9  26  -1      103.90       82.95     17.89 o
   2  27  -1       20.00       20.36     12.46 o
   4  27  -1       21.01       35.54     12.32 o
   6  27  -1       87.75      126.66     23.84 o
   8  27  -1       14.61       10.55     20.67 o
   1  28  -1        4.37       21.82     20.41 o
   3  28  -1        2.64        3.40     16.18 o
   5  28  -1       41.49       48.52     21.22 o
   2   0   0     9790.35     9659.52    177.50 o
   4   0   0     8691.55     7689.62    118.74 o
   6   0   0    53437.00    52353.33    740.13 o
   8   0   0    20266.17    22675.68    338.22 o
  10   0   0     3817.92     4250.82     69.41 o
  12   0   0     5219.09     5417.31    100.56 o
  14   0   0       19.71       10.01      5.58 o
  16   0   0      470.18      476.42     16.79 o
  18   0   0      242.47      234.44     17.25 o
  20   0   0       57.63       27.27     15.90 o
  22   0   0       95.91       76.06     18.82 o
   1   1   0    19616.53    18040.02    373.16 o
   3   1   0     7210.80     6803.79     84.53 o
   5   1   0     3638.86     3301.64     35.66 o
   7   1   0    46333.45    48662.98    516.84 o
   9   1   0     5155.37     4992.92     57.22 o
  11   1   0     8252.29     8582.34    103.45 o
  13   1   0     5497.22     5785.16     76.76 o
  15   1   0     2976.15     3159.13     49.61 o
  17   1   0     2492.05     2817.41     82.72 o
  19   1   0     2513.85     2830.52    116.10 o
  21   1   0      356.13      343.63     26.20 o
  23   1   0      381.51      411.45     29.15 o
   0   2   0    18937.63    20398.29    382.02 o
   2   2   0    35724.23    35186.50    467.30 o
   4   2   0     2381.08     2105.02     25.92 o
   6   2   0     4820.25     4692.24     51.38 o
   8   2   0    19778.54    20194.31    221.12 o
  10   2   0     3092.97     3174.91     37.97 o
  12   2   0      202.66      182.25      4.98 o
  14   2   0     1658.14     1713.17     24.99 o
  16   2   0      550.25      537.64     14.58 o
  18   2   0      373.93      406.56     13.89 o
  20   2   0      363.95      372.46     23.63 o
  22   2   0      173.21      167.33     15.34 o
   1   3   0     3310.42     3380.08     46.28 o
   3   3   0     8619.49     7987.36     98.76 o
   5   3   0     5452.52     5356.21     59.21 o
   7   3   0    17934.64    18229.29    194.47 o
   9   3   0     2019.61     1684.87     21.01 o
  11   3   0      339.99      263.12      5.91 o
  13   3   0     1976.47     2066.45     28.67 o
  15   3   0      925.74      990.07     18.47 o
  17   3   0      560.52      571.12     19.11 o
  19   3   0     1057.49     1177.09     52.77 o
  21   3   0      151.96      133.97     13.13 o
  23   3   0      193.32      156.69     15.66 o
   0   4   0    87639.63    91288.50   1736.04 o
   2   4   0    18040.27    20218.40    297.63 o
   4   4   0      445.29      347.59      5.47 o
   6   4   0     9485.75     9203.45    102.22 o
   8   4   0    14232.48    14695.91    167.81 o
  10   4   0     2272.59     2195.27     28.32 o
  12   4   0     8285.57     8437.44    109.18 o
  14   4   0     6537.91     6978.88     99.33 o
  16   4   0     5655.45     6036.38    122.21 o
  18   4   0     2801.28     3157.09    105.11 o
  20   4   0      615.44      667.25     35.39 o
  22   4   0      120.57      130.70     14.43 o
   1   5   0   114829.78   119500.76   1554.71 o
   3   5   0     2962.35     2450.50     31.63 o
   5   5   0    14953.95    14224.43    158.97 o
   7   5   0    33100.71    35162.25    410.58 o
   9   5   0     1510.17     1501.55     20.07 o
  11   5   0     5677.63     5826.49     73.63 o
  13   5   0      413.83      391.83      9.68 o
  15   5   0      425.84      437.65     11.19 o
  17   5   0     1302.21     1412.27     38.11 o
  19   5   0      413.82      416.20     18.48 o
  21   5   0       95.58       77.56     11.55 o
  23   5   0       82.51       68.64     14.26 o
   0   6   0     2788.18     2990.82     51.80 o
   2   6   0      708.27      657.50      9.42 o
   4   6   0       88.33       43.82      1.85 o
   6   6   0    15072.90    15528.96    179.09 o
   8   6   0    14517.55    14981.31    183.22 o
  10   6   0     5798.95     5965.42     75.58 o
  12   6   0     3665.75     3946.08     52.76 o
  14   6   0     5808.96     6044.68     88.67 o
  16   6   0     2858.84     3203.30     62.15 o
  18   6   0     3435.97     3491.25     98.08 o
  20   6   0     1121.72     1160.23     49.42 o
  22   6   0      331.57      323.46     21.63 o
   1   7   0    39370.09    40812.63    481.69 o
   3   7   0     9958.18     9729.73    124.93 o
   5   7   0     5912.13     5633.55     66.53 o
   7   7   0     1839.62     1668.49     22.39 o
   9   7   0    12939.64    13383.12    164.41 o
  11   7   0     2829.33     2779.90     40.17 o
  13   7   0     2358.78     2445.86     36.93 o
  15   7   0     1160.42     1190.33     22.54 o
  17   7   0      467.70      516.38     15.03 o
  19   7   0      249.38      249.14     12.19 o
  21   7   0      466.40      510.92     26.84 o
  23   7   0      121.02       88.71     17.15 o
   0   8   0    21588.66    20475.69    338.45 o
   2   8   0    20774.10    20486.41    237.30 o
   4   8   0    13962.51    14840.81    180.54 o
   6   8   0    10847.70    10517.46    140.81 o
   8   8   0     4172.56     3666.10     48.24 o
  10   8   0      899.38      751.38     12.82 o
  12   8   0     2695.98     2755.12     39.48 o
  14   8   0     1390.89     1468.80     24.91 o
  16   8   0      194.04      168.56      8.60 o
  18   8   0      444.60      448.46     14.47 o
  20   8   0      491.06      502.55     20.87 o
  22   8   0      345.42      361.63     27.54 o
   1   9   0    28041.66    29112.41    318.03 o
   3   9   0      177.19      178.30      4.06 o
   5   9   0     2275.18     2094.99     28.90 o
   7   9   0     6708.08     6323.10     84.62 o
   9   9   0     2841.11     2705.86     38.26 o
  11   9   0     7011.11     7135.27     98.69 o
  13   9   0     3668.85     3628.48     52.61 o
  15   9   0     1933.22     2016.80     34.35 o
  17   9   0     1305.31     1377.78     34.78 o
  19   9   0      280.80      286.40     12.43 o
  21   9   0      440.69      471.12     31.21 o
   0  10   0     1877.71     1607.30     28.74 o
   2  10   0    32738.84    34447.41    423.63 o
   4  10   0    13521.47    13103.20    162.79 o
   6  10   0     6462.62     6350.44     86.40 o
   8  10   0     4861.23     4600.54     65.84 o
  10  10   0     2027.02     1945.79     28.18 o
  12  10   0       60.50       50.81      5.11 o
  14  10   0        7.06        0.39      5.18 o
  16  10   0       84.90       54.26      7.57 o
  18  10   0      255.94      281.97     12.66 o
  20  10   0      138.25      129.95     12.03 o
  22  10   0       62.57       34.23     13.12 o
   1  11   0      498.15      415.55      8.05 o
   3  11   0      193.09      152.50      4.36 o
   5  11   0     3086.20     3028.43     40.72 o
   7  11   0      731.29      728.86     13.75 o
   9  11   0     5211.91     5348.20     75.25 o
  11  11   0      112.29      116.02      5.44 o
  13  11   0     1342.56     1387.02     23.96 o
  15  11   0     1542.36     1635.95     30.91 o
  17  11   0     1340.41     1546.54     39.93 o
  19  11   0      244.43      220.21     15.28 o
  21  11   0      312.60      325.56     24.10 o
   0  12   0     1185.21      866.17     19.40 o
   2  12   0    11883.78    12002.71    151.93 o
   4  12   0     3935.29     3842.01     52.32 o
   6  12   0     5794.58     5632.81     75.21 o
   8  12   0      483.34      501.37     11.29 o
  10  12   0     1623.88     1628.07     25.74 o
  12  12   0     1362.06     1380.35     24.59 o
  14  12   0      610.28      619.83     16.00 o
  16  12   0      463.50      480.77     17.16 o
  18  12   0      169.24      187.66     11.35 o
  20  12   0      145.34      162.35     13.42 o
   1  13   0     2985.50     2817.74     38.38 o
   3  13   0     6948.98     6968.65     94.79 o
   5  13   0     9983.60     9851.95    128.59 o
   7  13   0     2873.01     2781.39     40.62 o
   9  13   0     1155.31     1159.66     20.37 o
  11  13   0      466.91      470.62     12.27 o
  13  13   0     1765.32     1802.88     33.17 o
  15  13   0     1469.43     1574.63     37.84 o
  17  13   0      432.10      494.91     18.08 o
  19  13   0      193.66      177.19     14.13 o
  21  13   0      316.55      300.13     25.34 o
   0  14   0      579.17      513.29     14.75 o
   2  14   0     2323.90     2263.42     32.22 o
   4  14   0     2495.53     2246.19     32.64 o
   6  14   0     2307.25     2362.74     34.69 o
   8  14   0     1443.00     1448.08     25.16 o
  10  14   0     5622.47     5792.42     85.49 o
  12  14   0     3726.17     3913.18     66.19 o
  14  14   0     1992.31     2104.77     38.89 o
  16  14   0     1155.03     1276.53     31.42 o
  18  14   0      672.04      746.96     24.79 o
  20  14   0      530.02      542.97     58.54 o
   1  15   0     1233.95     1137.08     17.69 o
   3  15   0     6960.69     6607.04     89.74 o
   5  15   0     2826.59     2940.11     43.32 o
   7  15   0     1221.04     1172.79     20.43 o
   9  15   0     3904.67     3987.45     62.58 o
  11  15   0       34.89       14.87      6.31 o
  13  15   0      421.26      388.16     12.64 o
  15  15   0      177.29      158.43     10.47 o
  17  15   0      121.71      112.42     10.86 o
  19  15   0      197.56      186.38     15.40 o
   0  16   0       80.34       71.18      6.29 o
   2  16   0     2007.84     2004.54     29.89 o
   4  16   0        9.73        7.81      4.39 o
   6  16   0       23.56        6.45      4.74 o
   8  16   0       58.33       49.42      7.66 o
  10  16   0     1920.04     1992.05     36.47 o
  12  16   0     1230.33     1311.05     27.04 o
  14  16   0      870.56      885.30     23.49 o
  16  16   0      869.31      951.84     26.57 o
  18  16   0      128.27      128.25     12.84 o
   1  17   0      790.96      761.60     14.18 o
   3  17   0     2109.42     2186.24     33.13 o
   5  17   0     1236.38     1195.84     21.70 o
   7  17   0      269.77      261.37      8.72 o
   9  17   0      706.38      758.57     18.74 o
  11  17   0      346.28      354.09     11.89 o
  13  17   0      612.37      659.89     19.56 o
  15  17   0      172.18      180.10     11.18 o
  17  17   0        4.16        6.02     10.90 o
  19  17   0      133.99      126.65     18.20 o
   0  18   0     1112.25     1189.52     29.12 o
   2  18   0     1052.93     1104.55     19.00 o
   4  18   0     3601.21     3711.06     60.41 o
   6  18   0     1416.38     1443.11     26.23 o
   8  18   0      239.81      233.11      9.92 o
  10  18   0      179.26      172.53      9.08 o
  12  18   0      526.76      539.95     18.34 o
  14  18   0      227.96      220.87     12.61 o
  16  18   0      181.27      187.90     14.52 o
  18  18   0        4.02        6.46     13.99 o
   1  19   0      149.26      128.56      6.58 o
   3  19   0     2167.86     2011.63     34.99 o
   5  19   0     1717.42     1769.25     33.38 o
   7  19   0      592.12      589.10     16.55 o
   9  19   0     1031.03     1131.38     25.25 o
  11  19   0      783.93      886.50     22.50 o
  13  19   0      291.73      290.94     12.86 o
  15  19   0      263.75      278.48     15.17 o
  17  19   0      122.80      114.89     17.20 o
   0  20   0      641.18      616.02     20.81 o
   2  20   0     2145.84     2133.01     36.54 o
   4  20   0     2327.27     2343.35     43.15 o
   6  20   0     1064.95     1137.78     25.30 o
   8  20   0      454.77      503.19     20.44 o
  10  20   0       89.10       41.31      8.25 o
  12  20   0       14.33       10.82      8.85 o
  14  20   0      118.63       96.85     11.96 o
  16  20   0      182.66      163.50     17.31 o
   1  21   0      407.75      403.04     12.21 o
   3  21   0      959.51     1013.02     23.94 o
   5  21   0      118.76      129.49      9.20 o
   7  21   0       33.71       33.34      7.94 o
   9  21   0      458.12      453.41     15.50 o
  11  21   0      347.99      306.18     13.94 o
  13  21   0      236.43      221.88     13.97 o
  15  21   0      340.24      321.46     24.59 o
   0  22   0      146.50      114.74     12.25 o
   2  22   0      272.22      256.95     10.96 o
   4  22   0     1486.95     1549.42     33.69 o
   6  22   0      327.05      321.58     12.58 o
   8  22   0      917.44     1025.51     27.13 o
  10  22   0       28.43       16.98      9.26 o
  12  22   0      207.99      220.10     19.50 o
  14  22   0      166.29      184.56     29.89 o
   1  23   0      235.36      240.52     10.77 o
   3  23   0      395.07      399.76     14.90 o
   5  23   0      428.88      482.65     17.10 o
   7  23   0      127.84      140.24     10.65 o
   9  23   0       14.92       12.50      9.29 o
  11  23   0      597.14      657.78     25.23 o
  13  23   0      127.80      146.72     19.46 o
   0  24   0       39.85       35.86     12.62 o
   2  24   0       19.91       15.07      9.57 o
   4  24   0      166.39      136.38     10.67 o
   6  24   0       35.68       39.41      9.14 o
   8  24   0      137.54      140.45     12.29 o
  10  24   0      200.31      214.76     13.00 o
  12  24   0      225.46      244.69     22.74 o
   1  25   0      204.56      215.17     12.82 o
   3  25   0      175.98      167.92     11.64 o
   5  25   0       56.05       60.24      9.40 o
   7  25   0        3.91       16.00     10.00 o
   9  25   0       28.68       27.93     12.13 o
  11  25   0      179.44      165.84     26.46 o
   0  26   0      102.24      116.13     18.76 o
   2  26   0       32.83       54.55     11.37 o
   4  26   0      112.53      101.91     14.84 o
   6  26   0        4.80       17.76     10.35 o
   8  26   0      350.14      348.06     18.86 o
  10  26   0       87.90       55.57     22.48 o
   1  27   0       53.08       49.63     11.81 o
   3  27   0      280.08      286.78     23.28 o
   5  27   0      358.68      332.94     27.73 o
   7  27   0      359.00      340.20     20.14 o
   0  28   0      247.62      204.14     34.92 o
   2  28   0      113.54       91.26     21.88 o
   4  28   0      226.89      228.53     17.06 o
   2   1   1     6441.70     6471.15     93.12 o
   4   1   1    24774.12    26149.71    324.67 o
   6   1   1     9734.00    10266.94    111.80 o
   8   1   1      307.17      308.90      5.53 o
  10   1   1      711.66      732.52     10.84 o
  12   1   1     1550.68     1574.08     23.49 o
  14   1   1        8.56       13.52      4.34 o
  16   1   1       70.17       75.82      7.44 o
  18   1   1       16.37       34.65     11.31 o
  20   1   1      189.20      186.55     11.87 o
  22   1   1       12.81        4.14     11.91 o
   1   2   1     6223.55     6893.66     99.54 o
   3   2   1     8585.88     8867.28    116.79 o
   5   2   1     4630.37     4768.33     53.96 o
   7   2   1     3345.92     3283.88     37.60 o
   9   2   1     2455.94     2358.41     28.75 o
  11   2   1     1177.64     1183.53     16.53 o
  13   2   1     1150.22     1146.26     18.79 o
  15   2   1        1.28        6.34      4.37 o
  17   2   1      224.21      247.36     10.66 o
  19   2   1      230.53      235.99     12.04 o
  21   2   1       64.01       38.64     10.78 o
  23   2   1       24.27        5.48     13.18 o
   2   3   1     7121.25     7812.89    119.08 o
   4   3   1     3003.77     3048.36     36.85 o
   6   3   1     9941.22    10451.33    124.68 o
   8   3   1     4880.47     5059.22     60.27 o
  10   3   1     2051.57     2101.81     28.19 o
  12   3   1     1628.84     1683.68     23.90 o
  14   3   1      267.93      302.81      9.15 o
  16   3   1       99.16      107.10     10.45 o
  18   3   1      182.34      202.27     10.69 o
  20   3   1      454.08      486.79     22.57 o
  22   3   1       48.33       31.68     11.89 o
   1   4   1    75803.15    79200.83   1380.99 o
   3   4   1     1926.83     2117.53     30.27 o
   5   4   1      610.19      598.49      8.17 o
   7   4   1     6964.61     7654.33     89.60 o
   9   4   1      231.59      204.93      5.22 o
  11   4   1      481.35      519.64      9.84 o
  13   4   1      522.36      522.43     11.27 o
  15   4   1       73.09       71.42      6.19 o
  17   4   1       43.50       53.65      6.98 o
  19   4   1      232.14      239.70     16.23 o
  21   4   1       16.57        2.53     10.20 o
  23   4   1       31.20       19.22     13.02 o
   2   5   1     7605.11     8529.93    110.91 o
   4   5   1     1835.91     1878.45     25.32 o
   6   5   1     4555.23     4998.95     60.14 o
   8   5   1     2367.29     2440.23     33.47 o
  10   5   1      199.39      170.50      4.94 o
  12   5   1     1470.60     1448.15     23.83 o
  14   5   1       48.23       50.40      5.55 o
  16   5   1      314.14      327.49     11.41 o
  18   5   1      431.98      434.28     18.79 o
  20   5   1       17.06       22.27      9.58 o
  22   5   1       98.74       94.95     12.97 o
   1   6   1    22751.88    25145.87    296.13 o
   3   6   1     6881.90     7052.17     81.80 o
   5   6   1     9695.81    10039.91    125.97 o
   7   6   1      628.57      686.79     10.71 o
   9   6   1      260.45      241.95      6.26 o
  11   6   1     2250.11     2235.93     34.13 o
  13   6   1       75.53       65.51      5.18 o
  15   6   1      184.71      181.84      9.96 o
  17   6   1        9.03       11.67      8.33 o
  19   6   1       40.42       25.02      9.17 o
  21   6   1      120.63      111.78     12.25 o
  23   6   1       47.37       34.78     14.87 o
   2   7   1     7816.99     7994.37     91.67 o
   4   7   1     5070.11     5321.25     66.97 o
   6   7   1     1607.86     1570.16     22.02 o
   8   7   1     5706.82     5678.78     74.96 o
  10   7   1     2079.79     2040.19     28.58 o
  12   7   1      866.71      850.00     15.31 o
  14   7   1      233.51      234.14      8.02 o
  16   7   1        2.96        2.90      5.43 o
  18   7   1       95.96      107.59      9.17 o
  20   7   1       59.11       47.59      9.64 o
  22   7   1      150.25      145.01     15.43 o
   1   8   1    27013.48    29743.94    343.10 o
   3   8   1      635.65      640.23     11.35 o
   5   8   1     1805.77     1861.58     25.02 o
   7   8   1     1991.68     1861.37     26.17 o
   9   8   1     2425.15     2474.14     34.48 o
  11   8   1     1165.56     1130.28     18.88 o
  13   8   1      393.83      400.54     10.67 o
  15   8   1       59.31       56.19      6.20 o
  17   8   1       75.28       65.58      7.58 o
  19   8   1      205.89      211.50     12.65 o
  21   8   1      110.41      128.20     12.69 o
   2   9   1     9942.56    10933.22    126.41 o
   4   9   1      542.47      567.99     11.10 o
   6   9   1     1046.11     1091.71     16.60 o
   8   9   1     3233.91     3337.82     47.51 o
  10   9   1      983.01      949.44     16.31 o
  12   9   1     1433.76     1444.38     23.46 o
  14   9   1      337.20      313.00     10.32 o
  16   9   1      263.74      232.45      9.90 o
  18   9   1      205.19      188.79     10.83 o
  20   9   1      114.41      103.98     11.48 o
  22   9   1        3.10        1.88     12.82 o
   1  10   1     3086.19     3155.95     39.13 o
   3  10   1      101.29      147.82      4.09 o
   5  10   1     3735.39     3893.46     53.24 o
   7  10   1      375.91      332.82      7.71 o
   9  10   1     1554.43     1524.52     22.93 o
  11  10   1     1710.69     1677.83     27.17 o
  13  10   1      388.33      382.17     10.79 o
  15  10   1      189.95      168.89      8.73 o
  17  10   1      100.13       79.29      9.29 o
  19  10   1      122.18      120.60     10.50 o
  21  10   1        7.39        7.13     12.45 o
   2  11   1     4612.03     4669.89     59.74 o
   4  11   1     4632.26     4687.86     59.01 o
   6  11   1     1058.27     1027.01     16.20 o
   8  11   1      697.21      692.94     12.79 o
  10  11   1     1773.38     1715.46     27.54 o
  12  11   1      286.60      274.72      8.01 o
  14  11   1       95.95       78.93      7.29 o
  16  11   1       49.73       36.64      7.82 o
  18  11   1       65.32       59.85      9.60 o
  20  11   1       43.94       28.35     10.95 o
  22  11   1       22.27        0.00     38.60 o
   1  12   1     1354.81     1223.01     18.22 o
   3  12   1     2076.02     2000.27     26.44 o
   5  12   1      527.36      510.45      9.82 o
   7  12   1      783.14      692.72     12.82 o
   9  12   1     1026.05      968.31     17.24 o
  11  12   1      431.07      389.52     10.42 o
  13  12   1       17.86       10.30      5.92 o
  15  12   1       36.27       20.34      7.42 o
  17  12   1       77.51       71.94      9.55 o
  19  12   1       86.53       69.95     10.83 o
  21  12   1       52.10       27.72     12.39 o
   2  13   1     2320.93     2336.10     32.56 o
   4  13   1      486.62      496.58     10.89 o
   6  13   1     2476.70     2491.87     36.52 o
   8  13   1      789.16      778.21     15.26 o
  10  13   1      328.75      350.00     11.13 o
  12  13   1      569.70      588.84     15.46 o
  14  13   1       28.70       31.41      7.37 o
  16  13   1       42.57       34.76      8.71 o
  18  13   1      101.71       95.42     11.12 o
  20  13   1       24.94       21.51     10.33 o
   1  14   1       76.50       66.85      3.89 o
   3  14   1      729.70      675.18     12.41 o
   5  14   1      689.98      701.58     13.67 o
   7  14   1      229.53      214.48      7.21 o
   9  14   1     1151.62     1145.47     20.63 o
  11  14   1      569.84      586.55     14.93 o
  13  14   1       35.98       40.76      7.21 o
  15  14   1      130.22      123.85      9.46 o
  17  14   1      111.72      102.06     10.41 o
  19  14   1       32.06       35.00     11.30 o
   2  15   1     1579.41     1419.44     22.58 o
   4  15   1      590.52      556.91     12.50 o
   6  15   1      124.28      112.30      5.97 o
   8  15   1      335.41      336.43      9.40 o
  10  15   1      533.71      543.36     14.71 o
  12  15   1       69.08       54.56      7.42 o
  14  15   1        2.01        5.29      7.53 o
  16  15   1       52.74       55.67      9.62 o
  18  15   1       38.09       34.31     10.24 o
  20  15   1        4.06       11.36     12.67 o
   1  16   1       41.29       16.83      4.14 o
   3  16   1      573.30      590.46     12.08 o
   5  16   1      665.09      685.23     15.00 o
   7  16   1       26.47       18.18      5.54 o
   9  16   1      257.92      255.19     10.47 o
  11  16   1       27.95       23.63      6.76 o
  13  16   1       47.14       37.27      8.35 o
  15  16   1       32.45       24.14      9.56 o
  17  16   1        0.79        2.07      9.90 o
  19  16   1       39.51       46.27     12.46 o
   2  17   1       36.83       39.44      4.41 o
   4  17   1      547.39      582.70     14.07 o
   6  17   1      377.27      369.10     10.42 o
   8  17   1      866.19      831.62     18.91 o
  10  17   1      750.85      704.25     19.05 o
  12  17   1        6.82        5.01      7.88 o
  14  17   1       20.20       19.13      8.89 o
  16  17   1        1.26        4.25     10.01 o
  18  17   1       29.44       23.48     11.93 o
   1  18   1       51.40       32.34      5.43 o
   3  18   1      108.38      123.70      6.90 o
   5  18   1      285.35      294.11      9.43 o
   7  18   1      588.70      547.69     15.55 o
   9  18   1      155.37      155.87      8.62 o
  11  18   1      112.52       83.87      8.34 o
  13  18   1       38.15       32.93      9.13 o
  15  18   1        6.06        9.77     10.59 o
  17  18   1       11.68        7.83     11.53 o
   2  19   1       11.22       12.80      5.40 o
   4  19   1       27.41       47.39      7.03 o
   6  19   1       25.79       23.21      6.83 o
   8  19   1      118.91       89.53      7.94 o
  10  19   1      433.83      401.71     13.78 o
  12  19   1       97.49       86.71      9.74 o
  14  19   1       52.53       34.80     10.87 o
  16  19   1       21.11        8.02     11.29 o
   1  20   1       22.80        9.99      6.07 o
   3  20   1      342.26      320.01     12.30 o
   5  20   1        9.09        8.76      6.72 o
   7  20   1       45.38       33.55      7.23 o
   9  20   1      192.97      181.00     10.00 o
  11  20   1       28.42       21.80      8.68 o
  13  20   1       14.15        5.78     10.02 o
  15  20   1       18.52       17.01     10.74 o
  17  20   1       22.41        0.00     17.28 o
   2  21   1      100.70      102.09      8.00 o
   4  21   1       51.94       57.93      7.62 o
   6  21   1       77.33       75.40      8.30 o
   8  21   1       62.81       67.34      8.53 o
  10  21   1       39.48       19.83      8.90 o
  12  21   1       11.62       19.87      9.84 o
  14  21   1       18.67       15.99     11.17 o
  16  21   1        9.08        1.15     15.71 o
   1  22   1       61.30       42.98      7.14 o
   3  22   1       16.99       26.53      7.65 o
   5  22   1       43.99       63.30      8.38 o
   7  22   1       66.05       76.00      8.70 o
   9  22   1       79.57       80.32      9.80 o
  11  22   1       42.33       53.36     10.57 o
  13  22   1        6.02       12.28     11.35 o
  15  22   1       23.49       21.16     15.70 o
   2  23   1        0.35       13.29      7.93 o
   4  23   1       23.62       52.12      8.84 o
   6  23   1       53.33       45.25      8.45 o
   8  23   1      199.84      206.32     12.09 o
  10  23   1       17.69       26.31     10.40 o
  12  23   1        3.21       19.02     11.84 o
  14  23   1        8.13       13.43     14.95 o
   1  24   1       32.89       24.53      8.53 o
   3  24   1       27.32       38.63      9.19 o
   5  24   1       13.71       30.24      8.66 o
   7  24   1       39.44       41.48      9.23 o
   9  24   1        1.33        9.97     10.02 o
  11  24   1       12.99       32.70     12.82 o
  13  24   1       11.41        1.73     15.44 o
   2  25   1        2.15       10.41      8.99 o
   4  25   1       21.08       25.26      8.43 o
   6  25   1        4.72       12.38      8.94 o
   8  25   1       28.87       24.84     10.44 o
  10  25   1        1.74        3.69     13.50 o
   1  26   1       50.36       52.64      9.60 o
   3  26   1      113.77      124.27     12.68 o
   5  26   1       12.17       22.04      9.92 o
   7  26   1       61.05       75.61     14.21 o
   9  26   1      105.15       96.38     14.76 o
   2  27   1       20.43       20.67     10.05 o
   4  27   1       20.68       39.02     10.80 o
   6  27   1       86.05      105.24     14.18 o
   8  27   1       14.30       13.17     15.84 o
   1  28   1        4.31       19.52     12.14 o
   3  28   1        2.62       27.40     13.28 o
   5  28   1       42.34       70.09     16.69 o
   0   0   2    72835.67    72566.73   2173.73 o
   2   0   2    31626.54    30600.07    545.03 o
   4   0   2     9508.30    10306.77    164.06 o
   6   0   2    18268.92    20122.24    300.37 o
   8   0   2    15553.55    16873.71    271.76 o
  10   0   2    15238.28    16287.79    269.97 o
  12   0   2     3620.18     3892.86     75.37 o
  14   0   2     4643.93     4983.44    108.42 o
  16   0   2     3073.26     3291.14    125.18 o
  18   0   2     2167.71     2400.33    132.84 o
  20   0   2      209.88      224.77     18.17 o
  22   0   2       41.29       14.60     16.15 o
   1   1   2    34126.51    33636.30    452.34 o
   3   1   2    57699.91    57825.81    813.69 o
   5   1   2     5734.59     5462.51     65.42 o
   7   1   2    13545.65    14191.90    154.49 o
   9   1   2     6504.06     6469.68     78.02 o
  11   1   2     3261.32     3210.70     46.11 o
  13   1   2     1941.69     1911.90     27.33 o
  15   1   2      519.94      450.63     22.83 o
  17   1   2      415.33      410.80     14.20 o
  19   1   2      353.89      346.56     16.31 o
  21   1   2       74.62       60.34     11.39 o
  23   1   2      310.35      281.61     22.08 o
   0   2   2    51173.68    51438.58   1039.14 o
   2   2   2    20293.16    21487.32    310.46 o
   4   2   2     3076.72     3441.21     51.17 o
   6   2   2     6939.78     6754.14     77.35 o
   8   2   2     4968.18     5208.11     67.25 o
  10   2   2     3409.56     3484.94     46.26 o
  12   2   2     3686.43     3732.87     49.44 o
  14   2   2     2234.73     2280.81     48.24 o
  16   2   2     2099.52     2243.78     54.36 o
  18   2   2      978.59     1013.98     29.64 o
  20   2   2      129.32      104.82     10.56 o
  22   2   2      147.30      130.45     13.71 o
   1   3   2     2574.46     2578.25     40.27 o
   3   3   2    28661.13    31524.24    411.00 o
   5   3   2     8234.92     8399.24    104.94 o
   7   3   2     5232.49     5135.52     60.95 o
   9   3   2     2265.05     2230.18     34.29 o
  11   3   2     5141.17     5024.37     68.29 o
  13   3   2      795.19      765.19     16.35 o
  15   3   2     1253.53     1374.48     27.57 o
  17   3   2     2198.94     2312.48     65.07 o
  19   3   2      743.05      758.58     32.33 o
  21   3   2      129.29      130.39     12.50 o
  23   3   2      234.51      244.55     16.25 o
   0   4   2    19643.00    19588.59    378.85 o
   2   4   2    12497.93    13081.45    164.23 o
   4   4   2    27969.08    29475.42    357.30 o
   6   4   2       89.55      211.13      7.02 o
   8   4   2     6086.12     6089.59     80.83 o
  10   4   2     3679.37     3549.24     49.11 o
  12   4   2      239.70      230.55     61.22 o
  14   4   2      793.90      823.08     16.09 o
  16   4   2      963.93      999.86     23.42 o
  18   4   2      725.20      716.26     26.45 o
  20   4   2       88.32       82.58      9.84 o
  22   4   2       26.62       17.87     11.43 o
   1   5   2     6318.50     6368.75     70.66 o
   3   5   2     2499.59     2419.01     29.87 o
   5   5   2     2258.20     2588.16     30.92 o
   7   5   2     3838.95     4156.25     51.69 o
   9   5   2     9836.28    10130.32    130.33 o
  11   5   2     7125.52     7339.17     99.36 o
  13   5   2     3281.99     3401.72     50.02 o
  15   5   2     5090.26     5377.84     97.89 o
  17   5   2     4598.57     5002.63    126.91 o
  19   5   2     1034.04     1154.76     45.33 o
  21   5   2      203.90      207.55     14.47 o
  23   5   2      116.54      111.99     16.62 o
   0   6   2    16117.18    16424.68    273.67 o
   2   6   2     7413.88     7399.15     92.05 o
   4   6   2     3534.14     3383.50     43.93 o
   6   6   2    16095.77    16765.57    210.73 o
   8   6   2     7228.21     7155.58     95.85 o
  10   6   2     3446.55     3486.52     52.37 o
  12   6   2      843.80      812.10     16.42 o
  14   6   2      300.18      277.76     17.59 o
  16   6   2      585.27      591.52     16.10 o
  18   6   2      620.12      653.13     20.87 o
  20   6   2      194.91      181.80     12.16 o
  22   6   2      164.90      159.07     15.50 o
   1   7   2     7645.46     7324.85     80.70 o
   3   7   2     3203.64     3272.65     43.56 o
   5   7   2     1124.21      960.42     14.45 o
   7   7   2     1125.53      995.66     14.81 o
   9   7   2     4160.85     4343.10     62.01 o
  11   7   2     3093.09     3264.99     44.98 o
  13   7   2     3234.48     3325.53     53.88 o
  15   7   2     1383.26     1455.31     28.97 o
  17   7   2      985.43     1000.46     25.20 o
  19   7   2      527.25      549.80     21.32 o
  21   7   2      181.15      158.44     14.63 o
   0   8   2     2316.16     2191.92     41.19 o
   2   8   2     7253.63     7206.28     79.32 o
   4   8   2     4695.92     4660.40     60.11 o
   6   8   2     4182.54     4075.49     54.09 o
   8   8   2     2164.77     2000.99     27.85 o
  10   8   2     4655.92     4467.66     67.06 o
  12   8   2     2581.29     2629.72     40.88 o
  14   8   2     1398.48     1397.34     25.04 o
  16   8   2      678.90      678.89     20.17 o
  18   8   2      592.05      577.85     19.75 o
  20   8   2      284.31      314.93     19.75 o
  22   8   2      215.93      227.73     20.09 o
   1   9   2    27443.12    28304.63    325.50 o
   3   9   2    16094.92    16423.42    209.80 o
   5   9   2     2933.11     2550.28     34.74 o
   7   9   2     2100.91     1929.00     29.58 o
   9   9   2     1933.41     1838.85     26.44 o
  11   9   2      685.14      692.45     13.65 o
  13   9   2      300.90      315.73      9.73 o
  15   9   2       75.70       59.41      7.66 o
  17   9   2      262.78      244.43     10.60 o
  19   9   2        4.56        3.58      9.87 o
  21   9   2      167.09      163.05     15.10 o
   0  10   2       24.61       20.64      3.28 o
   2  10   2      722.18      705.42     10.14 o
   4  10   2      761.57      672.24     10.43 o
   6  10   2     3677.04     3748.10     52.43 o
   8  10   2     2503.14     2531.49     37.04 o
  10  10   2     4214.19     4224.74     62.96 o
  12  10   2      880.92      871.53     18.64 o
  14  10   2      866.77      889.66     19.57 o
  16  10   2     1099.34     1087.28     28.55 o
  18  10   2      751.74      819.36     28.85 o
  20  10   2      401.32      406.71     24.02 o
  22  10   2      219.63      215.02     18.48 o
   1  11   2    11621.28    11195.93    139.40 o
   3  11   2     2546.55     2270.49     32.38 o
   5  11   2     7254.61     7251.02     98.59 o
   7  11   2     3180.92     3188.12     49.02 o
   9  11   2     2089.14     2169.05     34.70 o
  11  11   2      236.97      225.56     23.10 o
  13  11   2      138.21      134.35      7.44 o
  15  11   2       29.43       23.32      7.29 o
  17  11   2       57.99       49.57      9.32 o
  19  11   2       26.96       22.49      9.53 o
  21  11   2       87.33       82.02     15.65 o
   0  12   2      533.35      359.61     60.56 o
   2  12   2     5916.31     5596.70     70.57 o
   4  12   2     1763.24     1650.22     25.33 o
   6  12   2     2083.60     2116.19     32.92 o
   8  12   2      518.26      490.63     11.33 o
  10  12   2      904.34      910.77     17.13 o
  12  12   2     1447.82     1432.92     28.21 o
  14  12   2     1250.47     1331.03     27.42 o
  16  12   2      651.31      694.91     20.52 o
  18  12   2      321.36      315.43     14.16 o
  20  12   2      223.41      220.18     14.70 o
   1  13   2      289.09      268.32      6.78 o
   3  13   2     5889.18     5732.04     74.76 o
   5  13   2     3276.26     3328.98     49.60 o
   7  13   2     1310.68     1297.78     21.88 o
   9  13   2     2887.22     2861.45     42.09 o
  11  13   2      837.19      856.96     18.24 o
  13  13   2     1858.11     1945.43     38.47 o
  15  13   2     1350.07     1430.47     36.00 o
  17  13   2      500.23      537.04     19.31 o
  19  13   2      172.11      151.19     11.54 o
  21  13   2      269.96      279.79     26.18 o
   0  14   2     3250.31     2950.68     59.19 o
   2  14   2     4905.29     4941.35     62.65 o
   4  14   2     2992.31     2811.26     41.74 o
   6  14   2     3023.34     3151.20     46.74 o
   8  14   2      862.10      875.94     16.83 o
  10  14   2     2031.65     2034.60     32.53 o
  12  14   2      790.54      786.38     20.28 o
  14  14   2      796.44      802.27     21.53 o
  16  14   2      204.51      207.05     11.15 o
  18  14   2      179.48      166.94     12.97 o
  20  14   2      207.35      180.69     14.91 o
   1  15   2      153.56      147.59      5.48 o
   3  15   2     1108.67     1083.30     17.94 o
   5  15   2     1715.48     1640.44     25.86 o
   7  15   2     1259.11     1328.52     22.82 o
   9  15   2     1903.85     2032.52     33.33 o
  11  15   2     1136.80     1189.34     25.85 o
  13  15   2     1272.34     1329.54     31.05 o
  15  15   2      790.59      882.46     27.83 o
  17  15   2      562.99      600.30     26.50 o
  19  15   2      474.66      470.17     31.57 o
   0  16   2     1458.04     1391.30     31.85 o
   2  16   2     4555.18     4411.26     61.21 o
   4  16   2      540.52      545.27     12.07 o
   6  16   2      390.41      380.73     12.30 o
   8  16   2      401.34      407.65     11.57 o
  10  16   2      393.72      378.40     12.60 o
  12  16   2      811.46      845.55     23.99 o
  14  16   2      346.22      366.97     15.93 o
  16  16   2      155.82      176.79     13.30 o
  18  16   2        8.56       12.70     11.04 o
   1  17   2      489.05      510.51     12.82 o
   3  17   2      835.21      812.56     16.21 o
   5  17   2     1089.00     1095.91     21.28 o
   7  17   2       92.25       96.27      7.16 o
   9  17   2      464.12      476.91     15.17 o
  11  17   2      477.89      458.47     15.55 o
  13  17   2      523.64      557.79     25.23 o
  15  17   2      321.44      316.33     15.83 o
  17  17   2       70.60       80.40     12.16 o
  19  17   2      160.04      147.41     22.57 o
   0  18   2      153.13      160.79      9.64 o
   2  18   2     1126.46     1079.87     18.54 o
   4  18   2     1937.86     1907.15     30.31 o
   6  18   2      769.24      772.49     18.90 o
   8  18   2      679.57      693.58     18.35 o
  10  18   2      489.55      508.23     16.58 o
  12  18   2      575.59      617.65     25.17 o
  14  18   2      547.60      626.64     21.40 o
  16  18   2      125.56      121.92     12.97 o
  18  18   2       13.01       11.07     13.77 o
   1  19   2      919.09      931.68     17.11 o
   3  19   2     2601.65     2671.42     40.71 o
   5  19   2     2049.55     2108.49     34.64 o
   7  19   2      869.86      909.81     20.52 o
   9  19   2      493.88      519.70     16.42 o
  11  19   2      102.25       85.86      9.75 o
  13  19   2       97.26       86.09     10.92 o
  15  19   2       68.30       57.23     12.02 o
  17  19   2        1.12        1.57     13.16 o
   0  20   2      314.91      292.14     11.93 o
   2  20   2      348.76      341.53     10.05 o
   4  20   2     1072.19     1057.31     21.60 o
   6  20   2      622.74      629.60     17.15 o
   8  20   2      398.69      434.17     14.74 o
  10  20   2       91.74       71.56      9.56 o
  12  20   2      417.57      426.94     16.47 o
  14  20   2      258.03      264.90     14.87 o
  16  20   2      215.10      197.81     18.45 o
   1  21   2     1190.47     1192.70     23.86 o
   3  21   2     1006.01      966.98     21.09 o
   5  21   2      674.69      758.05     20.43 o
   7  21   2      138.67      149.01      9.94 o
   9  21   2      108.83      102.77      9.60 o
  11  21   2      275.77      261.69     13.21 o
  13  21   2      145.19      144.89     12.95 o
  15  21   2      106.63      101.35     17.94 o
   0  22   2      202.85      211.90     12.59 o
   2  22   2      107.72      109.75      7.88 o
   4  22   2      855.63      949.74     21.50 o
   6  22   2      373.70      409.95     17.19 o
   8  22   2      274.60      246.23     11.47 o
  10  22   2      140.35      153.03     11.27 o
  12  22   2      151.19      162.49     12.97 o
  14  22   2       93.89       76.07     18.74 o
   1  23   2       79.61       66.78      8.28 o
   3  23   2      430.02      422.96     21.22 o
   5  23   2      191.72      192.46     11.66 o
   7  23   2      191.83      202.46     11.97 o
   9  23   2      163.03      177.29     12.02 o
  11  23   2      326.82      323.91     15.64 o
  13  23   2      277.72      294.35     35.36 o
   0  24   2      183.57      202.76     16.91 o
   2  24   2      111.54      136.50      9.82 o
   4  24   2      334.59      315.27     13.94 o
   6  24   2       88.81       72.47      9.69 o
   8  24   2      221.49      239.98     13.83 o
  10  24   2       74.64       75.19     12.22 o
  12  24   2      114.60       98.27     15.76 o
   1  25   2       78.10       78.26      8.65 o
   3  25   2       74.94       64.15      9.88 o
   5  25   2       33.92       41.36      9.69 o
   7  25   2       20.34       20.23     10.90 o
   9  25   2       64.54       66.97     16.22 o
  11  25   2      210.52      187.08     16.86 o
   0  26   2      257.42      261.23     24.85 o
   2  26   2       51.72       61.54     12.51 o
   4  26   2      174.65      161.13     12.25 o
   6  26   2      139.85      160.59     13.54 o
   8  26   2      122.54      137.62     15.41 o
  10  26   2       85.03       43.92     42.59 o
   1  27   2       55.76       65.48     10.72 o
   3  27   2      161.25      180.07     17.65 o
   5  27   2      241.84      265.93     20.27 o
   7  27   2      193.22      184.73     16.49 o
   0  28   2      171.67      161.74     40.72 o
   2  28   2      108.84       75.37     14.73 o
   4  28   2      200.98      180.17     16.25 o
   2   1   3     5216.75     5158.22     75.79 o
   4   1   3     6089.82     6444.45     82.11 o
   6   1   3     1182.66     1221.16     16.46 o
   8   1   3      152.51      138.85      4.17 o
  10   1   3      536.61      476.02      8.22 o
  12   1   3     1786.09     1776.21     27.02 o
  14   1   3      134.62      127.90      6.97 o
  16   1   3       20.24       13.34      6.18 o
  18   1   3       44.42       25.11      8.10 o
  20   1   3       24.75        8.42      9.20 o
  22   1   3      112.99      107.34     13.56 o
   1   2   3     8938.23     9083.88    122.84 o
   3   2   3     1990.56     2108.74     29.16 o
   5   2   3     1132.13     1155.94     15.49 o
   7   2   3    14750.66    16292.31    212.81 o
   9   2   3     4905.16     5024.61     65.40 o
  11   2   3     1669.06     1712.53     25.09 o
  13   2   3     1057.41     1027.97     18.76 o
  15   2   3      194.50      169.79      7.65 o
  17   2   3      136.74      110.41      8.56 o
  19   2   3      228.12      209.08     11.84 o
  21   2   3      267.57      253.05     15.12 o
  23   2   3      101.89       87.28     16.43 o
   2   3   3     5344.29     5475.20     71.49 o
   4   3   3     1297.98     1324.74     17.27 o
   6   3   3     2540.38     2615.08     31.68 o
   8   3   3     4166.73     4221.85     55.52 o
  10   3   3     2076.06     2136.96     30.78 o
  12   3   3     1142.98     1104.88     19.42 o
  14   3   3      537.76      529.02     13.91 o
  16   3   3      301.27      270.13     12.57 o
  18   3   3      174.69      152.80      9.70 o
  20   3   3       10.42       15.80      9.38 o
  22   3   3      201.14      197.32     21.40 o
   1   4   3      930.71      874.87     10.87 o
   3   4   3      726.44      811.09     10.63 o
   5   4   3      785.09      804.22     10.91 o
   7   4   3     3217.24     3519.04     46.86 o
   9   4   3     2187.53     2282.79     32.74 o
  11   4   3     1838.49     1839.38     28.79 o
  13   4   3     1062.16      994.59     19.01 o
  15   4   3       48.48       35.91      6.53 o
  17   4   3       13.14       17.84      7.67 o
  19   4   3      222.70      223.33     15.74 o
  21   4   3      127.63      149.03     14.89 o
  23   4   3      101.86       92.85     17.57 o
   2   5   3     1389.75     1534.71     20.76 o
   4   5   3     1493.65     1624.88     20.31 o
   6   5   3      361.10      465.49      7.84 o
   8   5   3      187.43      165.80      4.81 o
  10   5   3      352.58      372.36      8.30 o
  12   5   3     1674.97     1680.36     30.13 o
  14   5   3      648.36      729.04     17.96 o
  16   5   3      194.57      153.53      9.16 o
  18   5   3       14.81        9.00      8.35 o
  20   5   3       41.25       57.22     10.59 o
  22   5   3      297.71      301.60     17.72 o
   1   6   3     1302.39     1408.47     17.40 o
   3   6   3     1581.98     1629.49     20.84 o
   5   6   3     5245.35     5616.40     71.75 o
   7   6   3      126.81       98.38      3.51 o
   9   6   3      805.79      782.01     13.04 o
  11   6   3      160.24      160.29      7.03 o
  13   6   3     1216.24     1179.40     26.96 o
  15   6   3     1570.28     1483.20     31.75 o
  17   6   3       67.40       59.41      8.77 o
  19   6   3       21.47       17.53      9.32 o
  21   6   3       48.62       21.18     12.44 o
   2   7   3     1003.11     1104.26     13.82 o
   4   7   3     4691.44     4960.26     61.98 o
   6   7   3     2709.33     2854.88     39.23 o
   8   7   3      787.09      709.46     12.03 o
  10   7   3      174.20      194.88      9.35 o
  12   7   3      498.53      485.31     11.62 o
  14   7   3      252.45      234.36      8.54 o
  16   7   3       59.28       46.52      8.63 o
  18   7   3      130.60      141.55     10.98 o
  20   7   3      449.15      447.05     27.09 o
  22   7   3        7.97       17.68     15.02 o
   1   8   3       31.26       21.19      1.88 o
   3   8   3     2002.84     2084.70     26.93 o
   5   8   3     6016.65     6654.10     88.03 o
   7   8   3     6643.16     6621.64     93.04 o
   9   8   3     2001.65     2029.85     30.53 o
  11   8   3     3749.19     3653.14     54.52 o
  13   8   3     1352.84     1324.02     23.77 o
  15   8   3       62.74       48.18      6.50 o
  17   8   3       30.66       21.63      8.59 o
  19   8   3       21.29       15.63      9.62 o
  21   8   3        6.46        0.00     12.23 o
   2   9   3      764.46      839.85     11.74 o
   4   9   3     1115.43     1123.21     15.96 o
   6   9   3     1336.61     1415.63     22.11 o
   8   9   3      451.62      478.81     10.79 o
  10   9   3      816.79      814.98     14.83 o
  12   9   3       91.71       88.52      6.07 o
  14   9   3      198.50      213.52      8.88 o
  16   9   3       72.25       54.88      7.66 o
  18   9   3       15.29       10.79      9.75 o
  20   9   3      123.01      112.10     13.36 o
  22   9   3       38.21       32.49     15.29 o
   1  10   3      949.88      921.86     12.90 o
   3  10   3      763.55      861.48     12.54 o
   5  10   3     1046.04     1144.87     18.22 o
   7  10   3      310.30      315.55      8.08 o
   9  10   3       61.85       56.69      4.77 o
  11  10   3      698.44      681.74     14.99 o
  13  10   3      598.66      533.75     14.23 o
  15  10   3      843.15      777.68     20.91 o
  17  10   3       18.72       18.74      9.43 o
  19  10   3       54.96       54.07     11.34 o
  21  10   3       16.57       10.29     14.47 o
   2  11   3     1241.82     1225.76     16.86 o
   4  11   3     1263.91     1115.38     16.80 o
   6  11   3       77.58       79.20      4.37 o
   8  11   3      296.16      280.27      8.07 o
  10  11   3      111.42       96.64      5.57 o
  12  11   3       99.24       72.21      6.40 o
  14  11   3       89.11       61.26      7.46 o
  16  11   3      214.52      200.54     11.02 o
  18  11   3      316.50      317.02     17.65 o
  20  11   3       21.25       15.02     13.02 o
   1  12   3      134.50      132.31      4.09 o
   3  12   3      162.38      146.26      4.52 o
   5  12   3     4047.12     4149.63     57.96 o
   7  12   3      934.48      884.15     16.70 o
   9  12   3     1455.31     1372.09     22.57 o
  11  12   3      383.39      380.74     11.44 o
  13  12   3      260.38      256.47      9.85 o
  15  12   3      158.45      132.82      9.48 o
  17  12   3        3.16        3.89      8.30 o
  19  12   3      202.90      173.39     15.14 o
  21  12   3       40.39       15.71     15.31 o
   2  13   3      453.53      438.47      8.98 o
   4  13   3     1929.63     1991.23     28.11 o
   6  13   3     1850.20     1954.43     29.31 o
   8  13   3      746.00      701.92     14.44 o
  10  13   3      542.63      533.37     13.82 o
  12  13   3      233.76      231.16      9.30 o
  14  13   3       66.14       64.76      8.56 o
  16  13   3       91.66       86.31      9.74 o
  18  13   3       18.46       13.62      8.48 o
  20  13   3       17.41       22.73     14.97 o
   1  14   3       40.98       34.71      3.65 o
   3  14   3      594.48      591.50     11.78 o
   5  14   3      401.44      401.24     10.08 o
   7  14   3      579.51      531.87     12.45 o
   9  14   3       76.39       83.35      6.20 o
  11  14   3      175.23      134.87      8.52 o
  13  14   3       61.96       47.14      8.28 o
  15  14   3      244.80      225.84     11.55 o
  17  14   3       11.04       13.58      9.83 o
  19  14   3       31.84       41.13     13.36 o
   2  15   3     1366.80     1308.87     19.82 o
   4  15   3       29.77       29.37      4.30 o
   6  15   3      133.97      132.97      7.06 o
   8  15   3       73.33       64.37      5.87 o
  10  15   3       11.32        8.06      6.13 o
  12  15   3       91.31       91.23      8.65 o
  14  15   3        9.50       12.98      8.48 o
  16  15   3       18.31       12.51      9.19 o
  18  15   3       67.13       62.11     13.08 o
  20  15   3       25.36        0.00     38.60 o
   1  16   3        9.95       11.92      3.90 o
   3  16   3     1595.79     1590.02     25.36 o
   5  16   3       74.39       72.17      7.82 o
   7  16   3      339.04      329.93      9.32 o
   9  16   3       49.15       43.45      6.31 o
  11  16   3      421.39      446.19     16.30 o
  13  16   3       18.40       20.25      9.08 o
  15  16   3       25.32       40.05      9.67 o
  17  16   3       67.49       49.52     11.09 o
  19  16   3        6.73        4.37     13.46 o
   2  17   3       99.48      101.08      5.60 o
   4  17   3       22.62       12.18      4.68 o
   6  17   3       89.84       84.70      6.31 o
   8  17   3      107.66       99.18      7.22 o
  10  17   3      221.69      206.62     10.79 o
  12  17   3       20.40       20.24      9.76 o
  14  17   3       57.99       64.73     10.83 o
  16  17   3       36.16       20.44     11.04 o
  18  17   3       54.99       34.80     14.46 o
   1  18   3      181.81      152.77      6.64 o
   3  18   3      404.24      391.43     10.94 o
   5  18   3      107.99       89.11      6.58 o
   7  18   3      104.53      100.13      7.49 o
   9  18   3      278.94      263.65     11.24 o
  11  18   3      240.73      216.18     12.03 o
  13  18   3       13.87        8.74      9.69 o
  15  18   3       23.94       13.61     10.82 o
  17  18   3       21.00       18.74     14.08 o
   2  19   3      280.30      273.84      8.27 o
   4  19   3      121.43      128.76      6.63 o
   6  19   3       19.92       17.00      7.08 o
   8  19   3       45.85       32.48      7.88 o
  10  19   3      150.52      152.52     11.06 o
  12  19   3       87.77       64.17     10.74 o
  14  19   3       37.05       37.08     11.10 o
  16  19   3       43.63       27.44     13.76 o
   1  20   3       17.81       12.85      5.33 o
   3  20   3      232.54      191.65      8.44 o
   5  20   3       19.08       17.78      6.76 o
   7  20   3        8.30        3.03      7.56 o
   9  20   3       87.93       84.55     10.08 o
  11  20   3       50.29       45.16     10.06 o
  13  20   3       34.67       37.03     10.71 o
  15  20   3       25.80       22.08     13.21 o
   2  21   3        8.64        6.35      6.77 o
   4  21   3      114.41      113.45      8.16 o
   6  21   3        4.91        7.78      8.10 o
   8  21   3       23.15       14.00      8.76 o
  10  21   3       65.29       58.58     10.47 o
  12  21   3        3.13       16.68     10.91 o
  14  21   3        0.14       10.52     12.06 o
   1  22   3       70.83       53.64      7.24 o
   3  22   3       52.90       59.27      7.40 o
   5  22   3       34.86       52.64      9.38 o
   7  22   3      125.33      134.17     10.01 o
   9  22   3        9.09        7.89      9.72 o
  11  22   3       48.58       38.38     11.08 o
  13  22   3       34.39       42.80     13.70 o
   2  23   3       14.08       16.42      7.96 o
   4  23   3      105.39       99.41     10.51 o
   6  23   3       26.96       19.48      8.74 o
   8  23   3       10.03       19.02      9.39 o
  10  23   3       67.36       63.38     12.00 o
  12  23   3        4.98       11.42     12.76 o
   1  24   3       23.51       16.76      8.44 o
   3  24   3       77.86       82.70      9.98 o
   5  24   3       13.31       16.44      8.54 o
   7  24   3        1.87       10.00      9.22 o
   9  24   3       34.79       22.38     10.82 o
  11  24   3       34.87       46.45     13.52 o
   2  25   3       10.59       15.74      8.98 o
   4  25   3       10.97       13.81      9.87 o
   6  25   3       21.75       22.18      9.59 o
   8  25   3       11.21       13.15     12.10 o
  10  25   3        6.08       17.01     13.40 o
   1  26   3       11.76       13.98     10.19 o
   3  26   3       28.74       35.91     10.83 o
   5  26   3       42.12       29.35     11.08 o
   7  26   3       21.33       30.26     13.25 o
   9  26   3       43.54       46.99     13.99 o
   2  27   3        4.48       21.63     13.27 o
   4  27   3       26.62       46.07     12.77 o
   6  27   3       27.62       28.92     14.45 o
   1  28   3        9.27        7.36     15.38 o
   3  28   3        1.76        5.61     17.61 o
   0   0   4    72608.70    73733.16   2201.19 o
   2   0   4    31023.26    32789.20    662.87 o
   4   0   4    15613.36    17178.04    295.60 o
   6   0   4    12444.22    12409.72    203.35 o
   8   0   4      620.18      535.03     13.70 o
  10   0   4     1604.68     1621.30     31.26 o
  12   0   4     5884.57     5619.38    116.92 o
  14   0   4     1659.14     1595.24     41.17 o
  16   0   4     1904.60     1833.73    112.88 o
  18   0   4      942.34      879.90     52.14 o
  20   0   4      131.19      114.72     16.53 o
  22   0   4       39.69       15.73     19.65 o
   1   1   4    17403.10    17800.16    245.91 o
   3   1   4     6352.98     6396.56     84.38 o
   5   1   4    17085.88    18409.01    226.42 o
   7   1   4    10219.55    10651.37    134.98 o
   9   1   4    10379.38    10466.60    139.96 o
  11   1   4     3397.29     3277.16     50.34 o
  13   1   4      546.85      497.37     12.92 o
  15   1   4     1651.80     1661.75     46.27 o
  17   1   4     1626.31     1655.50     63.62 o
  19   1   4      584.65      506.67     19.22 o
  21   1   4      731.91      762.59     48.58 o
  23   1   4      205.44      156.80     19.78 o
   0   2   4    12957.79    13391.53    280.59 o
   2   2   4    24654.02    24983.33    333.18 o
   4   2   4    22359.10    23191.95    292.73 o
   6   2   4     5048.46     5730.82     85.72 o
   8   2   4    15699.81    16152.67    212.55 o
  10   2   4     2508.35     2317.85     35.25 o
  12   2   4     1633.83     1528.88     25.32 o
  14   2   4      453.06      441.95     17.80 o
  16   2   4     1711.88     1635.00     61.27 o
  18   2   4      582.10      537.52     25.01 o
  20   2   4      303.86      318.47     16.31 o
  22   2   4       79.85       72.46     14.59 o
   1   3   4    22125.26    22023.62    298.43 o
   3   3   4     5206.17     4850.60     62.27 o
   5   3   4     5799.65     5752.81     74.96 o
   7   3   4     8688.61     8639.23    115.49 o
   9   3   4     8647.20     8454.68    118.55 o
  11   3   4     2227.81     2122.56     32.61 o
  13   3   4      308.92      274.00      9.31 o
  15   3   4     1525.53     1495.12     43.58 o
  17   3   4     1128.73     1038.89     46.61 o
  19   3   4      726.24      716.31     26.36 o
  21   3   4      310.61      283.77     17.96 o
  23   3   4      342.01      317.41     25.06 o
   0   4   4    10637.71    10131.37    178.46 o
   2   4   4     8052.08     7829.07     90.53 o
   4   4   4     2592.14     2782.83     34.06 o
   6   4   4     2592.93     2522.84     32.48 o
   8   4   4     4751.19     4440.65     60.58 o
  10   4   4     8308.11     8442.56    123.46 o
  12   4   4     2878.85     2753.45     43.67 o
  14   4   4     6170.13     6160.03    106.71 o
  16   4   4     2113.59     2154.52     55.73 o
  18   4   4     1709.75     1687.15     56.69 o
  20   4   4      537.67      532.52     22.78 o
  22   4   4      155.47      118.30     16.28 o
   1   5   4    15401.94    14603.52    175.77 o
   3   5   4     8710.02     8701.78    100.09 o
   5   5   4     3074.00     2883.10     34.95 o
   7   5   4     6440.72     6073.27     83.60 o
   9   5   4     2339.49     2364.55     34.84 o
  11   5   4     2951.07     2872.34     44.39 o
  13   5   4     2178.80     2095.89     34.89 o
  15   5   4     1176.56     1142.30     35.08 o
  17   5   4     1095.19     1089.37     35.26 o
  19   5   4      414.17      394.85     21.74 o
  21   5   4      272.82      248.10     18.22 o
   0   6   4     3539.82     3295.98     53.98 o
   2   6   4     3359.05     3420.29     41.77 o
   4   6   4     5766.22     5881.40     69.03 o
   6   6   4     4514.05     4465.06     55.49 o
   8   6   4     8608.82     8743.00    124.00 o
  10   6   4     5969.13     5995.66     92.20 o
  12   6   4     2728.37     2654.91     42.08 o
  14   6   4      515.33      493.05     16.01 o
  16   6   4     2412.11     2431.32     55.51 o
  18   6   4     1297.92     1302.39     52.75 o
  20   6   4      861.70      851.02     32.96 o
  22   6   4      257.52      253.94     30.72 o
   1   7   4     5736.00     5301.25     65.51 o
   3   7   4    11798.73    11578.91    143.21 o
   5   7   4     4289.04     4080.65     55.12 o
   7   7   4     1700.36     1658.69     23.33 o
   9   7   4     5028.89     4868.02     69.83 o
  11   7   4     1283.18     1238.46     24.86 o
  13   7   4     1022.08     1043.53     24.76 o
  15   7   4     1684.82     1651.11     43.63 o
  17   7   4      716.22      694.83     22.63 o
  19   7   4      467.54      471.65     25.25 o
  21   7   4        7.61        5.51     12.52 o
   0   8   4    19418.85    19277.39    300.61 o
   2   8   4     6587.35     6298.14     76.90 o
   4   8   4     1062.28      839.24     12.64 o
   6   8   4     8297.35     8315.09    109.49 o
   8   8   4     2313.52     2387.05     35.19 o
  10   8   4     3222.65     3094.83     44.92 o
  12   8   4      310.20      272.24      9.64 o
  14   8   4      293.88      306.05     11.24 o
  16   8   4     1051.32      961.42     35.85 o
  18   8   4      582.01      525.08     22.60 o
  20   8   4      313.67      299.00     18.26 o
  22   8   4      312.42      295.36     22.27 o
   1   9   4     5121.33     4901.50     54.31 o
   3   9   4     9256.56     9287.01    113.61 o
   5   9   4     2856.01     2731.73     36.24 o
   7   9   4     3613.50     3421.97     51.90 o
   9   9   4     1712.88     1720.37     29.01 o
  11   9   4     1364.62     1339.89     24.27 o
  13   9   4     3766.08     3888.92     69.80 o
  15   9   4     1012.39     1010.82     30.43 o
  17   9   4      641.63      654.47     21.97 o
  19   9   4      250.63      258.25     16.02 o
  21   9   4       74.96       67.64     16.16 o
   0  10   4    10474.63    10413.40    181.75 o
   2  10   4     9444.10     8983.38    110.38 o
   4  10   4     9586.67     9666.48    122.55 o
   6  10   4     5343.77     5429.02     76.09 o
   8  10   4     3360.67     3214.07     49.52 o
  10  10   4     1101.66     1065.56     19.23 o
  12  10   4       58.08       30.56      5.84 o
  14  10   4      934.36      877.66     20.76 o
  16  10   4      115.86      112.39      9.76 o
  18  10   4      139.10      160.13     13.70 o
  20  10   4      192.48      186.27     16.20 o
   1  11   4     2355.02     2177.70     26.35 o
   3  11   4     4697.95     4497.94     57.01 o
   5  11   4     4010.98     3994.43     55.15 o
   7  11   4     1441.12     1422.60     24.46 o
   9  11   4     2062.35     2045.26     35.17 o
  11  11   4     2484.42     2554.87     42.79 o
  13  11   4     1029.98     1040.35     22.43 o
  15  11   4      813.84      828.49     24.79 o
  17  11   4      639.97      682.23     24.75 o
  19  11   4      594.43      614.71     28.23 o
  21  11   4      124.75      111.88     18.42 o
   0  12   4     7456.96     6950.24    111.48 o
   2  12   4     3912.61     3688.45     45.70 o
   4  12   4     3654.07     3556.96     51.79 o
   6  12   4     4167.17     4180.85     61.18 o
   8  12   4      640.12      614.21     12.98 o
  10  12   4     1131.89     1067.77     19.10 o
  12  12   4     1355.20     1307.97     28.28 o
  14  12   4      780.84      789.23     21.51 o
  16  12   4      606.29      620.11     23.07 o
  18  12   4      148.48      148.64     14.22 o
  20  12   4       40.40       29.04     15.17 o
   1  13   4     3197.42     3119.18     37.98 o
   3  13   4     1710.85     1684.71     23.91 o
   5  13   4     1664.98     1609.46     24.07 o
   7  13   4     1030.99     1026.55     17.72 o
   9  13   4     1364.13     1410.58     25.27 o
  11  13   4     1450.72     1450.66     28.77 o
  13  13   4      622.60      629.26     18.92 o
  15  13   4      206.65      189.59     11.23 o
  17  13   4      515.73      523.47     29.77 o
  19  13   4      304.88      287.37     19.90 o
   0  14   4      981.98      899.02     18.28 o
   2  14   4     1888.80     1879.64     25.71 o
   4  14   4     1290.57     1189.46     19.80 o
   6  14   4     1412.95     1382.41     23.03 o
   8  14   4     1353.13     1388.54     25.39 o
  10  14   4     1059.65     1048.56     23.38 o
  12  14   4     1451.46     1511.00     34.10 o
  14  14   4     2237.14     2437.68     60.50 o
  16  14   4      332.25      355.42     15.60 o
  18  14   4      374.31      402.92     18.97 o
  20  14   4      111.07       97.99     18.47 o
   1  15   4     1563.90     1545.37     22.43 o
   3  15   4     1460.43     1401.19     21.89 o
   5  15   4     2437.09     2487.74     37.70 o
   7  15   4     1353.91     1357.06     24.60 o
   9  15   4      601.33      558.86     15.53 o
  11  15   4      753.79      824.01     21.82 o
  13  15   4      325.26      351.47     13.25 o
  15  15   4      353.87      344.79     14.14 o
  17  15   4      250.37      226.33     14.20 o
  19  15   4      279.69      300.32     19.64 o
   0  16   4      453.92      393.09     13.32 o
   2  16   4      992.00      984.48     17.49 o
   4  16   4     1208.03     1218.55     20.62 o
   6  16   4      469.54      453.66     13.43 o
   8  16   4      393.24      375.27     12.76 o
  10  16   4      433.22      464.47     15.45 o
  12  16   4     2102.69     2321.97     49.67 o
  14  16   4     1061.00     1213.79     38.11 o
  16  16   4      585.51      671.65     23.32 o
  18  16   4      228.90      243.63     18.73 o
   1  17   4     1790.26     1754.84     25.38 o
   3  17   4      594.04      568.18     13.68 o
   5  17   4     2560.64     2518.02     39.11 o
   7  17   4      795.38      783.81     20.20 o
   9  17   4      284.93      289.66     12.18 o
  11  17   4      841.13      894.43     25.59 o
  13  17   4      446.67      513.02     20.67 o
  15  17   4      205.89      214.16     14.28 o
  17  17   4      157.79      165.90     15.51 o
   0  18   4      845.39      844.13     21.48 o
   2  18   4     1512.29     1586.92     25.19 o
   4  18   4     1083.48     1110.03     20.79 o
   6  18   4      775.47      786.10     19.84 o
   8  18   4      487.81      510.95     17.06 o
  10  18   4      400.66      405.75     15.89 o
  12  18   4      262.40      259.12     13.25 o
  14  18   4      285.50      279.78     13.99 o
  16  18   4       18.05       13.14     11.09 o
   1  19   4      585.84      553.34     12.81 o
   3  19   4      809.64      779.42     16.56 o
   5  19   4     1171.49     1155.96     24.80 o
   7  19   4      723.61      719.01     19.61 o
   9  19   4      234.06      219.75     11.68 o
  11  19   4      315.62      345.19     14.79 o
  13  19   4      309.76      330.04     15.22 o
  15  19   4      146.69      140.98     12.84 o
  17  19   4       66.97       59.55     20.42 o
   0  20   4     1430.29     1512.20     36.76 o
   2  20   4      846.93      858.36     19.36 o
   4  20   4     1142.66     1174.71     23.33 o
   6  20   4      469.29      443.76     15.18 o
   8  20   4      146.77      139.20     11.07 o
  10  20   4      119.92      112.16     11.19 o
  12  20   4      341.12      357.23     20.15 o
  14  20   4       55.55       49.57     11.98 o
  16  20   4       25.53       10.55     14.12 o
   1  21   4      492.27      494.92     15.53 o
   3  21   4      609.40      653.59     17.56 o
   5  21   4      537.77      577.66     19.16 o
   7  21   4      133.00      133.77     12.28 o
   9  21   4       56.05       37.62     10.24 o
  11  21   4      195.17      182.50     13.70 o
  13  21   4      433.90      423.51     20.46 o
  15  21   4      218.91      180.25     16.26 o
   0  22   4      108.56      105.83     12.97 o
   2  22   4      287.92      296.50     12.08 o
   4  22   4      469.71      490.74     16.18 o
   6  22   4      494.13      476.28     20.22 o
   8  22   4      204.84      205.72     11.98 o
  10  22   4      259.51      263.58     18.06 o
  12  22   4      160.59      146.52     13.81 o
  14  22   4       46.02       44.31     15.48 o
   1  23   4      117.10      130.74     10.56 o
   3  23   4      309.00      333.45     14.90 o
   5  23   4      171.34      175.67     12.12 o
   7  23   4      269.15      278.42     13.41 o
   9  23   4      107.18      107.63     12.42 o
  11  23   4       74.73       47.92     13.23 o
  13  23   4      218.04      181.56     19.51 o
   0  24   4      101.57       97.25     13.82 o
   2  24   4       30.38       32.75      9.79 o
   4  24   4      258.41      251.98     15.76 o
   6  24   4      187.58      182.25     13.20 o
   8  24   4       92.81       77.54     11.69 o
  10  24   4      142.28      140.51     15.97 o
  12  24   4      231.07      202.62     27.13 o
   1  25   4      321.24      342.45     16.66 o
   3  25   4      179.25      178.66     14.28 o
   5  25   4       86.54       85.92     12.40 o
   7  25   4       47.14       35.58     11.38 o
   9  25   4       59.43       44.62     14.25 o
   0  26   4       17.56       15.15     15.37 o
   2  26   4       57.01       59.37     10.88 o
   4  26   4      170.26      195.49     15.43 o
   6  26   4      176.48      170.28     15.08 o
   8  26   4       45.96       39.09     14.03 o
   1  27   4       63.52       71.00     12.85 o
   3  27   4      135.38      130.42     15.62 o
   5  27   4       55.52       44.95     18.37 o
   0  28   4      144.12      160.60     27.24 o
   2   1   5     3829.45     4428.90     56.88 o
   4   1   5    10306.80    11114.03    148.99 o
   6   1   5     5477.65     5682.79     72.84 o
   8   1   5     1125.72     1179.80     18.61 o
  10   1   5      240.57      232.89      7.33 o
  12   1   5       71.90       59.23      5.93 o
  14   1   5      203.54      170.61      8.65 o
  16   1   5       73.42       42.00      9.08 o
  18   1   5        9.74        7.22      9.80 o
  20   1   5      123.66       82.73     14.96 o
  22   1   5       48.78       35.10     17.18 o
   1   2   5       83.50       87.30      3.01 o
   3   2   5     3600.74     3791.42     55.14 o
   5   2   5     1629.62     1589.91     21.99 o
   7   2   5      117.11      121.04      4.82 o
   9   2   5      951.42      858.16     17.48 o
  11   2   5       78.32       89.51      6.08 o
  13   2   5      181.01      184.09      7.75 o
  15   2   5       28.30       31.69      7.33 o
  17   2   5      142.13      108.59     10.66 o
  19   2   5       65.47       52.75     11.25 o
  21   2   5       25.32        9.60     13.69 o
   2   3   5       44.00       54.61      3.46 o
   4   3   5     1998.27     2227.07     28.48 o
   6   3   5     9789.97    10578.05    140.59 o
   8   3   5     6124.18     6146.06     88.90 o
  10   3   5     1491.73     1409.62     23.88 o
  12   3   5     1556.59     1511.37     28.70 o
  14   3   5      337.02      327.72     11.65 o
  16   3   5      143.54      126.10     10.42 o
  18   3   5       86.88       72.40     10.52 o
  20   3   5       60.81       40.90     12.15 o
  22   3   5      284.00      229.14     23.18 o
   1   4   5      397.82      503.99      9.73 o
   3   4   5     1717.60     1922.26     26.18 o
   5   4   5     2826.68     3218.07     43.70 o
   7   4   5      425.74      363.51      7.72 o
   9   4   5      413.46      410.99     10.10 o
  11   4   5      568.71      574.01     14.36 o
  13   4   5      444.88      419.89     12.70 o
  15   4   5      414.97      391.19     14.68 o
  17   4   5       86.74       83.56     10.28 o
  19   4   5       55.58       39.33      9.90 o
  21   4   5        4.19        5.90     13.14 o
   2   5   5     1229.20     1263.59     17.63 o
   4   5   5     1578.47     1759.88     24.90 o
   6   5   5     1173.02     1180.23     17.36 o
   8   5   5       49.84       56.64      4.28 o
  10   5   5     2429.32     2345.81     40.95 o
  12   5   5      191.59      172.74      8.17 o
  14   5   5      330.25      323.70     12.86 o
  16   5   5        3.55        1.45      7.90 o
  18   5   5       43.49       33.11     10.08 o
  20   5   5        3.64       10.81     12.55 o
  22   5   5       84.34       95.30     18.88 o
   1   6   5      632.83      650.91     10.69 o
   3   6   5      617.18      645.16     10.18 o
   5   6   5      680.68      582.90     10.26 o
   7   6   5      715.98      802.82     13.70 o
   9   6   5      488.79      501.10     13.66 o
  11   6   5      516.11      497.28     12.85 o
  13   6   5        3.91        7.24      5.78 o
  15   6   5       49.96       40.37      8.49 o
  17   6   5      159.16      157.59     12.24 o
  19   6   5       59.43       39.53     10.83 o
  21   6   5      185.06      185.87     18.32 o
   2   7   5     5319.14     5588.77     74.50 o
   4   7   5     2278.09     2393.05     31.09 o
   6   7   5     1646.16     1676.19     25.13 o
   8   7   5     2018.75     2044.90     32.77 o
  10   7   5     4186.81     4206.49     65.91 o
  12   7   5      378.92      398.92     12.37 o
  14   7   5      103.95       84.54      8.67 o
  16   7   5       58.24       53.17     10.04 o
  18   7   5       19.31       15.37     10.51 o
  20   7   5       89.94       84.48     14.11 o
  22   7   5      184.61      167.11     21.04 o
   1   8   5       15.57       23.14      2.39 o
   3   8   5      889.39      916.11     13.33 o
   5   8   5      929.08      916.39     14.92 o
   7   8   5     1471.61     1496.48     25.16 o
   9   8   5      727.71      741.73     16.38 o
  11   8   5      322.13      321.24     12.33 o
  13   8   5     1374.39     1384.06     35.12 o
  15   8   5       92.62       88.26     10.77 o
  17   8   5      256.90      212.44     13.88 o
  19   8   5       30.61       18.63     11.52 o
  21   8   5       67.70       55.98     16.16 o
   2   9   5     1148.94     1022.68     15.09 o
   4   9   5        6.78        1.77      2.47 o
   6   9   5      566.67      617.39     12.13 o
   8   9   5      817.42      771.91     16.40 o
  10   9   5      718.09      696.67     16.02 o
  12   9   5       47.05       45.13      6.40 o
  14   9   5       89.02       72.26      8.41 o
  16   9   5      127.71      113.69     11.84 o
  18   9   5       54.25       58.85     11.23 o
  20   9   5       99.13       77.55     14.99 o
   1  10   5      103.40      114.97      3.37 o
   3  10   5      700.74      653.38     11.55 o
   5  10   5      303.51      333.59      8.14 o
   7  10   5     1086.91     1139.08     20.84 o
   9  10   5      555.41      600.50     13.67 o
  11  10   5      230.34      229.54     10.40 o
  13  10   5      149.21      145.10      9.28 o
  15  10   5       96.67       73.92      9.12 o
  17  10   5       25.84       16.24     10.52 o
  19  10   5      124.72      123.64     15.26 o
  21  10   5       50.89       55.09     15.91 o
   2  11   5      104.29      110.68      3.54 o
   4  11   5      361.92      372.87      8.58 o
   6  11   5     1065.07     1141.12     19.33 o
   8  11   5     1634.67     1654.98     29.10 o
  10  11   5       77.60       84.00      5.80 o
  12  11   5      458.67      487.56     17.64 o
  14  11   5       60.41       49.65      9.10 o
  16  11   5      346.57      341.41     15.92 o
  18  11   5      112.34       95.80     13.71 o
  20  11   5      187.96      193.37     17.62 o
   1  12   5      870.15      905.21     12.97 o
   3  12   5     1212.86     1230.44     19.75 o
   5  12   5      369.78      354.99      8.47 o
   7  12   5      113.41      118.67      6.36 o
   9  12   5      261.76      280.66     11.09 o
  11  12   5      804.04      852.30     19.30 o
  13  12   5      200.11      199.75     11.10 o
  15  12   5      329.87      318.91     14.98 o
  17  12   5        7.58       11.24     11.22 o
  19  12   5        6.76       10.80     13.14 o
   2  13   5      270.53      263.64      6.87 o
   4  13   5      697.48      679.68     12.96 o
   6  13   5     1154.13     1154.29     20.35 o
   8  13   5      378.98      371.47     11.03 o
  10  13   5      313.40      309.06     10.75 o
  12  13   5      241.43      242.24     11.47 o
  14  13   5      141.89      134.62     11.67 o
  16  13   5        5.48        4.31      9.30 o
  18  13   5       97.03       88.24     13.94 o
  20  13   5       90.12       86.27     18.61 o
   1  14   5      342.46      329.55      7.50 o
   3  14   5       77.04       77.83      5.02 o
   5  14   5       94.14      110.45      5.63 o
   7  14   5      586.01      555.03     13.99 o
   9  14   5      537.69      495.08     15.15 o
  11  14   5      148.75      162.93      9.81 o
  13  14   5       59.84       60.52      8.65 o
  15  14   5       30.08       23.40      9.98 o
  17  14   5       59.07       63.37     11.91 o
  19  14   5        6.40        8.69     14.99 o
   2  15   5      157.68      163.35      6.13 o
   4  15   5      182.23      202.69      7.73 o
   6  15   5       23.05       17.57      5.62 o
   8  15   5       32.41       17.46      7.00 o
  10  15   5       33.04       23.65      7.34 o
  12  15   5       48.14       53.73      8.85 o
  14  15   5       27.60       34.27      9.36 o
  16  15   5       21.68       24.91     10.85 o
  18  15   5       23.31       15.58     13.81 o
   1  16   5        1.89        9.91      4.62 o
   3  16   5      189.83      163.44      6.71 o
   5  16   5       38.51       59.35      5.97 o
   7  16   5       78.99       65.40      7.28 o
   9  16   5       35.12       18.43      7.81 o
  11  16   5       30.29       28.78      8.64 o
  13  16   5       91.57      115.26     10.69 o
  15  16   5       19.98       28.54     10.76 o
  17  16   5       38.04       26.34     14.25 o
   2  17   5      384.16      365.90     10.63 o
   4  17   5      217.06      216.45      8.26 o
   6  17   5       46.10       53.97      7.35 o
   8  17   5      119.42      107.27      8.60 o
  10  17   5      220.93      206.95     11.42 o
  12  17   5      540.11      545.72     21.97 o
  14  17   5       18.90       31.74     10.14 o
  16  17   5      119.37      118.67     13.29 o
  18  17   5       17.19        0.00     41.26 o
   1  18   5      151.46      139.71      6.94 o
   3  18   5       71.97       55.05      6.31 o
   5  18   5      118.17      127.84      7.44 o
   7  18   5        7.66        5.82      7.69 o
   9  18   5      107.40       99.88      9.41 o
  11  18   5       31.81       31.81      9.91 o
  13  18   5       61.50       71.66     10.91 o
  15  18   5       46.61       26.01     11.13 o
  17  18   5       29.44       21.16     15.95 o
   2  19   5       14.26        3.94      6.40 o
   4  19   5       58.58       61.01      7.01 o
   6  19   5       61.49       57.35      8.56 o
   8  19   5       81.70       55.13      8.57 o
  10  19   5       52.50       26.77      9.97 o
  12  19   5       98.64       95.91     10.96 o
  14  19   5       50.97       30.16     11.58 o
  16  19   5       11.34        5.36     15.32 o
   1  20   5       69.66       64.26      7.92 o
   3  20   5       54.98       52.30      7.32 o
   5  20   5       28.56       34.03      7.36 o
   7  20   5       11.91       15.94      8.87 o
   9  20   5        6.96        0.56      8.82 o
  11  20   5       55.61       27.33     10.07 o
  13  20   5       55.07       48.96     12.44 o
  15  20   5       37.42       16.09     13.68 o
   2  21   5       16.72       25.64      8.55 o
   4  21   5      235.41      255.72     10.66 o
   6  21   5       41.40       42.08      9.55 o
   8  21   5        8.43        1.48      8.35 o
  10  21   5       37.11       24.62     10.65 o
  12  21   5       14.94       20.78     10.70 o
  14  21   5        0.65        1.40     12.89 o
   1  22   5        8.97       18.71      9.68 o
   3  22   5       14.25       19.99      9.38 o
   5  22   5        7.54       11.18      8.87 o
   7  22   5       11.21        9.12      9.18 o
   9  22   5       13.19        7.62     10.00 o
  11  22   5       58.31       57.70     12.27 o
  13  22   5        8.17        9.95     13.59 o
   2  23   5       37.84       46.57      9.92 o
   4  23   5       48.93       54.91     11.22 o
   6  23   5       19.00       28.74      9.93 o
   8  23   5        0.42        1.55      9.38 o
  10  23   5       54.05       33.93     12.11 o
  12  23   5       46.91       52.03     14.30 o
   1  24   5        2.45        3.84      9.54 o
   3  24   5       20.21       19.14      9.91 o
   5  24   5       17.57       10.00     12.46 o
   7  24   5       14.02        8.82     11.12 o
   9  24   5        1.42       13.77     12.43 o
  11  24   5        2.89       13.85     16.19 o
   2  25   5        9.45       14.44     10.50 o
   4  25   5       33.36       37.09     13.65 o
   6  25   5       30.54       27.45     13.08 o
   8  25   5       24.89       26.00     14.92 o
   1  26   5       24.86       18.50     10.80 o
   3  26   5        8.66       13.76     12.90 o
   5  26   5       11.50       26.32     14.61 o
   7  26   5       27.70        0.93     15.93 o
   2  27   5       23.13       18.69     12.08 o
   4  27   5       30.86       35.68     15.99 o
   0   0   6     7771.39     7663.66    224.75 o
   2   0   6     4741.05     4667.33     98.54 o
   4   0   6     7896.49     8939.98    166.01 o
   6   0   6     3171.29     3138.28     60.67 o
   8   0   6     2134.21     2186.89     68.22 o
  10   0   6     8310.97     8096.06    209.97 o
  12   0   6      993.18      930.62     29.40 o
  14   0   6     1833.47     1884.92     83.50 o
  16   0   6     1470.83     1447.51    123.11 o
  18   0   6      719.02      716.74     67.15 o
  20   0   6       13.77        4.91     20.83 o
  22   0   6      137.51       75.86     32.00 o
   1   1   6    11344.60    11440.50    161.14 o
   3   1   6     9470.08     9744.94    149.14 o
   5   1   6     2411.09     2349.78     34.84 o
   7   1   6     6831.05     7093.71     95.66 o
   9   1   6     5948.33     5761.00     95.29 o
  11   1   6      142.62      133.32      6.94 o
  13   1   6      183.00      177.32      8.56 o
  15   1   6      924.67      845.68     34.37 o
  17   1   6      363.16      344.31     18.26 o
  19   1   6      477.60      446.63     21.72 o
  21   1   6      371.29      306.73     23.08 o
   0   2   6     9043.25     8966.69    169.28 o
   2   2   6    16155.97    16917.52    214.13 o
   4   2   6     2268.02     2162.16     36.24 o
   6   2   6     8031.92     7685.77     98.80 o
   8   2   6    10384.65    10853.75    160.90 o
  10   2   6     3770.81     3632.83     63.90 o
  12   2   6     1435.36     1401.17     32.39 o
  14   2   6     1387.98     1332.00     37.15 o
  16   2   6     1558.73     1499.57     65.07 o
  18   2   6      426.25      376.44     23.31 o
  20   2   6      451.57      414.05     22.89 o
  22   2   6      100.09       58.17     21.11 o
   1   3   6    19545.83    20226.92    281.48 o
   3   3   6     2665.22     2817.95     44.04 o
   5   3   6     2705.40     2479.64     36.39 o
   7   3   6     8847.29     9042.26    130.74 o
   9   3   6    12287.43    12363.38    201.92 o
  11   3   6     1323.50     1313.88     25.88 o
  13   3   6     1930.77     1913.65     42.63 o
  15   3   6     2019.82     2053.13     67.79 o
  17   3   6      944.12      873.69     45.96 o
  19   3   6      688.79      648.26     36.84 o
  21   3   6      293.91      264.54     21.23 o
   0   4   6    11014.07    10977.95    211.22 o
   2   4   6    12936.53    12892.98    191.79 o
   4   4   6     3543.99     3135.04     44.46 o
   6   4   6     2589.52     2796.58     49.05 o
   8   4   6     3324.73     3432.08     50.32 o
  10   4   6     4756.69     4773.08     84.52 o
  12   4   6     2014.96     1909.47     37.36 o
  14   4   6     1397.34     1295.46     44.54 o
  16   4   6     1236.57     1190.26     51.11 o
  18   4   6      558.43      528.40     25.64 o
  20   4   6      671.03      605.01     32.39 o
  22   4   6      349.22      309.95     24.55 o
   1   5   6     3218.79     2915.86     40.85 o
   3   5   6     1671.82     1579.54     20.96 o
   5   5   6     1526.25     1386.59     22.95 o
   7   5   6     2670.64     2624.65     39.26 o
   9   5   6     3414.19     3332.46     55.84 o
  11   5   6     3686.43     3677.99     65.24 o
  13   5   6     2395.22     2382.51     57.28 o
  15   5   6     2446.89     2420.90     68.71 o
  17   5   6     1509.38     1561.28     71.82 o
  19   5   6      152.89      137.70     13.27 o
  21   5   6      365.97      351.07     25.69 o
   0   6   6     4049.08     3482.33     81.00 o
   2   6   6     3798.22     3417.45     51.54 o
   4   6   6     3630.36     3619.63     55.93 o
   6   6   6     4316.48     4187.92     61.67 o
   8   6   6     6434.55     6340.42     99.46 o
  10   6   6     1064.68     1013.62     19.70 o
  12   6   6      640.14      598.54     18.58 o
  14   6   6      743.85      735.33     22.12 o
  16   6   6      475.44      471.63     23.92 o
  18   6   6      529.96      511.52     19.83 o
  20   6   6      761.27      689.36     37.37 o
   1   7   6     5179.86     4893.89     70.20 o
   3   7   6     2631.09     2506.15     33.34 o
   5   7   6     2636.56     2545.98     36.67 o
   7   7   6     2825.92     2838.93     44.82 o
   9   7   6     3119.65     3083.22     48.65 o
  11   7   6     1461.35     1426.88     30.93 o
  13   7   6     1250.68     1244.75     28.86 o
  15   7   6     1547.13     1543.66     46.71 o
  17   7   6      501.16      457.27     18.58 o
  19   7   6      390.02      381.07     18.66 o
  21   7   6       56.88       28.68     17.71 o
   0   8   6     5990.25     5999.99    125.94 o
   2   8   6     2996.24     2843.40     42.88 o
   4   8   6     1637.70     1545.47     23.65 o
   6   8   6     2185.43     2198.81     35.55 o
   8   8   6     4900.39     4848.51     74.02 o
  10   8   6     1301.58     1357.23     27.65 o
  12   8   6      510.82      512.67     16.20 o
  14   8   6      604.20      578.72     22.41 o
  16   8   6      659.93      688.71     35.87 o
  18   8   6      586.68      611.94     22.10 o
  20   8   6      159.32      143.11     16.24 o
   1   9   6     6569.58     6535.91     95.29 o
   3   9   6     6017.08     5892.09     87.54 o
   5   9   6     3745.48     3817.55     55.16 o
   7   9   6     1598.09     1592.98     26.79 o
   9   9   6      213.05      226.84      8.82 o
  11   9   6     1591.04     1703.02     32.85 o
  13   9   6      465.53      454.91     15.07 o
  15   9   6      556.52      552.16     18.96 o
  17   9   6      547.50      570.83     27.72 o
  19   9   6       89.79       69.66     13.12 o
  21   9   6      107.76       75.86     19.06 o
   0  10   6     5513.18     5251.51    104.78 o
   2  10   6     2044.15     1866.29     26.53 o
   4  10   6     4956.11     4945.21     71.21 o
   6  10   6     4633.91     4487.23     68.75 o
   8  10   6     4516.85     4510.89     75.02 o
  10  10   6     1448.43     1477.30     27.77 o
  12  10   6     1008.90     1041.99     24.44 o
  14  10   6     1171.63     1175.90     30.73 o
  16  10   6      518.45      511.68     19.32 o
  18  10   6      217.60      169.98     15.08 o
  20  10   6      319.35      288.55     20.66 o
   1  11   6     6099.07     5753.84     78.89 o
   3  11   6     4878.76     4682.53     66.59 o
   5  11   6     5139.53     5043.04     74.18 o
   7  11   6     2555.47     2533.58     43.77 o
   9  11   6      815.06      774.47     17.93 o
  11  11   6     1461.88     1392.66     28.53 o
  13  11   6      984.88      987.77     24.51 o
  15  11   6      174.06      168.64     15.06 o
  17  11   6      119.03       85.59     12.56 o
  19  11   6      388.61      366.31     20.97 o
   0  12   6     5687.18     5596.49    115.17 o
   2  12   6     3227.05     3056.82     42.59 o
   4  12   6     1575.95     1493.36     25.49 o
   6  12   6     1151.96     1206.71     22.11 o
   8  12   6     1757.52     1800.61     31.25 o
  10  12   6      728.21      718.62     18.35 o
  12  12   6     1658.73     1776.97     43.22 o
  14  12   6      778.12      826.27     30.33 o
  16  12   6      422.21      388.53     18.22 o
  18  12   6      264.94      245.52     16.75 o
  20  12   6      127.59       85.77     21.21 o
   1  13   6      976.38      905.40     15.79 o
   3  13   6     1106.33     1056.85     18.64 o
   5  13   6      385.59      417.52     10.88 o
   7  13   6      701.21      697.45     16.51 o
   9  13   6      557.72      552.32     16.52 o
  11  13   6     1751.71     1842.79     38.37 o
  13  13   6      396.50      400.95     16.05 o
  15  13   6      174.05      123.55     11.23 o
  17  13   6      328.80      321.62     18.45 o
  19  13   6      283.79      288.72     21.26 o
   0  14   6     2023.30     2079.96     48.42 o
   2  14   6      378.20      361.22     10.83 o
   4  14   6      915.91      961.18     18.88 o
   6  14   6     1096.93     1158.47     21.31 o
   8  14   6      123.79      123.35      7.93 o
  10  14   6      352.17      386.06     12.96 o
  12  14   6      460.87      472.25     17.52 o
  14  14   6      473.29      446.79     23.34 o
  16  14   6      322.07      326.95     16.40 o
  18  14   6      272.47      271.36     19.74 o
   1  15   6      127.01      120.41      6.05 o
   3  15   6      616.85      593.34     14.16 o
   5  15   6     1728.45     1758.96     30.59 o
   7  15   6     1593.74     1613.89     32.07 o
   9  15   6      381.83      364.68     13.13 o
  11  15   6      826.62      926.00     23.78 o
  13  15   6      811.71      921.25     31.03 o
  15  15   6      329.92      327.38     17.57 o
  17  15   6      206.67      175.40     17.07 o
   0  16   6     2748.06     2927.78     67.26 o
   2  16   6     1333.26     1346.44     27.35 o
   4  16   6     2265.94     2285.55     38.17 o
   6  16   6     1328.85     1344.48     28.32 o
   8  16   6      223.40      235.35     10.32 o
  10  16   6      255.49      248.88     11.46 o
  12  16   6     1087.52     1213.81     38.03 o
  14  16   6      886.07     1045.16     40.02 o
  16  16   6      286.09      278.93     16.76 o
  18  16   6      208.93      193.77     24.21 o
   1  17   6      926.98      955.50     21.35 o
   3  17   6     1245.10     1301.05     26.25 o
   5  17   6     1213.05     1254.63     25.47 o
   7  17   6     1035.47     1110.48     25.51 o
   9  17   6      305.14      294.62     11.91 o
  11  17   6      578.05      629.38     21.78 o
  13  17   6      619.31      721.95     29.92 o
  15  17   6      144.72      149.22     13.88 o
  17  17   6      209.56      185.14     19.54 o
   0  18   6     1258.93     1354.67     36.63 o
   2  18   6      322.08      298.38     10.25 o
   4  18   6      677.16      680.51     17.79 o
   6  18   6      786.87      788.28     21.30 o
   8  18   6      203.73      208.71     10.92 o
  10  18   6      478.82      514.30     22.36 o
  12  18   6      399.00      363.66     15.10 o
  14  18   6      113.07       97.83     13.29 o
  16  18   6       59.01       43.29     15.59 o
   1  19   6      567.79      620.98     18.59 o
   3  19   6      427.69      447.16     15.09 o
   5  19   6      635.99      662.98     19.41 o
   7  19   6      471.11      456.04     15.87 o
   9  19   6       46.62       18.18      9.50 o
  11  19   6      213.70      206.03     12.45 o
  13  19   6      105.88       77.12     11.58 o
  15  19   6       29.07       12.82     15.28 o
   0  20   6      460.61      465.47     23.02 o
   2  20   6      641.95      684.53     19.86 o
   4  20   6      499.91      523.10     18.07 o
   6  20   6      364.16      351.45     14.80 o
   8  20   6       39.25       23.32      8.86 o
  10  20   6      197.42      174.05     11.59 o
  12  20   6      392.54      372.47     21.99 o
  14  20   6      108.13       99.27     17.25 o
   1  21   6      567.30      638.31     27.38 o
   3  21   6      503.35      555.25     20.29 o
   5  21   6      456.96      469.03     20.77 o
   7  21   6       63.92       51.47      9.54 o
   9  21   6       41.19       20.97      9.99 o
  11  21   6      126.79      111.52     11.96 o
  13  21   6      315.27      273.89     19.68 o
   0  22   6      257.68      262.31     17.81 o
   2  22   6      215.76      208.34     12.54 o
   4  22   6      293.47      291.90     13.56 o
   6  22   6      330.65      332.84     16.11 o
   8  22   6      119.22      110.66     11.49 o
  10  22   6      166.10      165.18     13.32 o
  12  22   6      172.57      142.40     15.88 o
   1  23   6      117.73      126.14     11.22 o
   3  23   6       28.10       23.20     10.54 o
   5  23   6      289.04      264.47     15.72 o
   7  23   6      191.34      201.94     16.16 o
   9  23   6       65.91       65.92     14.97 o
  11  23   6      128.12       98.12     15.20 o
   0  24   6       54.42       67.11     16.34 o
   2  24   6      183.91      185.76     13.07 o
   4  24   6      182.75      175.92     13.86 o
   6  24   6      239.37      235.47     15.34 o
   8  24   6       95.36       76.21     15.77 o
  10  24   6       81.52       50.97     19.44 o
   1  25   6      116.14      102.10     11.63 o
   3  25   6      164.77      170.75     13.66 o
   5  25   6      165.91      180.12     15.25 o
   7  25   6       40.79       30.74     15.51 o
   0  26   6        1.50        4.86     15.01 o
   2  26   6      121.49      106.92     13.61 o
   4  26   6      133.94      143.50     16.97 o
   6  26   6      107.26       78.91     23.87 o
   1  27   6       57.64       61.92     27.75 o
   2   1   7       33.02       31.03      2.70 o
   4   1   7      670.18      705.06     12.87 o
   6   1   7      125.72      129.22      4.61 o
   8   1   7      767.49      743.07     16.25 o
  10   1   7     2938.07     2894.47     53.23 o
  12   1   7       64.62       64.57      7.52 o
  14   1   7       25.23       20.39      7.81 o
  16   1   7       63.03       43.78     11.45 o
  18   1   7      114.41      106.02     14.61 o
  20   1   7       22.70        0.00     15.19 o
   1   2   7     1050.82     1118.94     17.06 o
   3   2   7      402.09      432.68      7.82 o
   5   2   7     1280.76     1328.75     22.58 o
   7   2   7     4834.62     5012.74     74.50 o
   9   2   7     3320.53     3248.81     59.81 o
  11   2   7      276.80      331.70     15.95 o
  13   2   7      170.14      162.17      9.53 o
  15   2   7      130.10      109.25     10.30 o
  17   2   7      206.83      221.75     16.65 o
  19   2   7       26.72       12.40     14.68 o
  21   2   7       43.83        5.81     19.11 o
   2   3   7     1701.01     1834.35     26.34 o
   4   3   7      223.63      209.95      6.24 o
   6   3   7      226.64      248.20      7.98 o
   8   3   7      244.91      259.66     13.47 o
  10   3   7       89.08      118.96      8.21 o
  12   3   7       61.19       77.19      7.73 o
  14   3   7       13.33       21.20      8.14 o
  16   3   7       49.26       38.99      9.71 o
  18   3   7      304.32      299.61     17.29 o
  20   3   7       64.95       44.99     16.92 o
   1   4   7      294.15      312.84      7.58 o
   3   4   7      601.37      612.51     11.33 o
   5   4   7      679.80      718.96     15.99 o
   7   4   7       71.54       68.13      5.86 o
   9   4   7     3357.46     3431.03     58.12 o
  11   4   7      921.14      969.39     22.06 o
  13   4   7       29.03       37.08      7.47 o
  15   4   7       80.42       84.69     10.34 o
  17   4   7      253.31      264.55     16.08 o
  19   4   7       45.83       33.64     14.12 o
  21   4   7       10.11        5.19     18.89 o
   2   5   7     1103.61     1036.79     18.46 o
   4   5   7       98.46       85.87      4.27 o
   6   5   7        4.44        4.16      4.03 o
   8   5   7      482.95      458.60     13.53 o
  10   5   7     3932.54     3882.76     69.00 o
  12   5   7       32.29       25.82      7.30 o
  14   5   7       10.02        8.48      7.75 o
  16   5   7        4.91        7.49      9.53 o
  18   5   7       38.07       23.75     12.07 o
  20   5   7       42.60       23.85     15.90 o
   1   6   7     1477.58     1665.82     26.18 o
   3   6   7     2897.75     3013.06     46.38 o
   5   6   7      290.45      309.05      8.18 o
   7   6   7      567.70      484.07     12.80 o
   9   6   7      626.49      642.93     16.08 o
  11   6   7     1502.90     1441.75     30.33 o
  13   6   7      149.23      125.11      9.58 o
  15   6   7      140.65      119.09     11.74 o
  17   6   7      100.25      116.89     12.31 o
  19   6   7       59.81       36.62     14.52 o
  21   6   7        6.05       12.28     17.17 o
   2   7   7      285.51      315.07      7.66 o
   4   7   7      153.99      159.24      5.34 o
   6   7   7      802.43      800.60     16.34 o
   8   7   7     1123.91     1092.38     22.22 o
  10   7   7      192.09      162.11      8.68 o
  12   7   7       87.71       88.72      8.31 o
  14   7   7      347.83      309.55     16.82 o
  16   7   7      206.83      174.27     13.50 o
  18   7   7      132.00      116.54     15.78 o
  20   7   7       57.25       21.48     17.54 o
   1   8   7      432.53      439.30     10.07 o
   3   8   7      528.33      519.13     11.71 o
   5   8   7     1195.40     1168.89     20.98 o
   7   8   7      767.28      758.13     18.53 o
   9   8   7     1033.41     1093.18     24.76 o
  11   8   7      732.90      724.76     19.54 o
  13   8   7       31.32       17.19      7.49 o
  15   8   7       84.75       57.85      9.42 o
  17   8   7       10.15       10.88     10.14 o
  19   8   7      266.01      230.44     18.55 o
   2   9   7       59.56       27.50      4.85 o
   4   9   7       24.95       15.96      4.36 o
   6   9   7      193.46      193.64      7.61 o
   8   9   7      845.29      773.58     22.70 o
  10   9   7       21.66       13.07      6.29 o
  12   9   7       82.00       70.52      8.68 o
  14   9   7       75.36       50.95      9.17 o
  16   9   7      113.73      107.94     10.87 o
  18   9   7        4.55        0.00     10.90 o
  20   9   7       23.54       17.51     17.21 o
   1  10   7     1388.01     1434.29     24.78 o
   3  10   7      909.11      882.31     16.98 o
   5  10   7       87.49       78.61      5.20 o
   7  10   7      401.20      395.28     12.62 o
   9  10   7       41.60       37.67      6.66 o
  11  10   7      403.82      373.44     12.44 o
  13  10   7       19.77       10.22      8.42 o
  15  10   7        0.56        2.85      9.03 o
  17  10   7        2.12        0.65      9.87 o
  19  10   7       27.68       26.65     15.83 o
   2  11   7     1427.17     1371.05     24.43 o
   4  11   7      385.80      397.80     11.64 o
   6  11   7      134.84      143.82      7.52 o
   8  11   7      559.78      520.13     15.57 o
  10  11   7      130.39      123.42      8.35 o
  12  11   7      337.11      326.22     12.89 o
  14  11   7       74.56       47.70     10.72 o
  16  11   7       22.95       25.79     10.19 o
  18  11   7       79.33       68.17     13.63 o
   1  12   7      146.99      145.99      5.80 o
   3  12   7      106.69      104.68      6.40 o
   5  12   7      532.22      519.04     13.96 o
   7  12   7     2152.70     2206.22     41.97 o
   9  12   7       75.46       71.98      7.41 o
  11  12   7       38.45       44.39      7.94 o
  13  12   7       96.47       77.87      9.87 o
  15  12   7      112.84       76.11     11.78 o
  17  12   7       23.52        8.88     12.07 o
  19  12   7       92.04       90.40     16.25 o
   2  13   7       19.63        8.59      5.44 o
   4  13   7       52.57       36.25      5.42 o
   6  13   7       16.20       10.54      5.17 o
   8  13   7       69.53       53.79      7.38 o
  10  13   7       97.92      105.41      8.56 o
  12  13   7      252.18      207.42     12.19 o
  14  13   7      105.41       74.60     10.86 o
  16  13   7        8.19       13.87     11.77 o
  18  13   7       45.03       18.08     15.44 o
   1  14   7      689.31      724.39     15.68 o
   3  14   7      161.98      147.13      7.29 o
   5  14   7       91.27       80.59      7.41 o
   7  14   7      388.47      395.98     13.73 o
   9  14   7       69.32       48.29      7.87 o
  11  14   7       18.96        8.37      7.90 o
  13  14   7      235.79      213.27     12.51 o
  15  14   7       34.42       23.25     10.66 o
  17  14   7        1.12        0.82     12.56 o
   2  15   7       76.52       78.67      6.50 o
   4  15   7       34.89       52.97      7.01 o
   6  15   7       97.42      105.42      7.82 o
   8  15   7        1.42        3.34      7.41 o
  10  15   7        8.62        3.24      7.97 o
  12  15   7        7.03        3.73      9.17 o
  14  15   7       12.96       17.45     10.55 o
  16  15   7       15.16        5.80     11.78 o
  18  15   7       14.03        1.33     41.26 o
   1  16   7      480.36      520.48     15.02 o
   3  16   7      160.89      169.35      8.32 o
   5  16   7      178.50      199.10     10.02 o
   7  16   7      106.28       91.63      8.99 o
   9  16   7      130.74       98.76      9.72 o
  11  16   7       34.53       26.79      9.24 o
  13  16   7       13.69       28.72     10.91 o
  15  16   7       49.27       32.19     12.07 o
  17  16   7        0.80        7.84     15.05 o
   2  17   7       38.71       14.03      6.98 o
   4  17   7       23.89       39.10      7.94 o
   6  17   7      341.25      356.20     14.48 o
   8  17   7       13.49        8.82      7.87 o
  10  17   7       29.43       18.64      9.70 o
  12  17   7       63.60       67.30     10.64 o
  14  17   7       27.54       24.44     11.42 o
  16  17   7       10.70        5.07     14.59 o
   1  18   7      356.24      363.76     13.54 o
   3  18   7       73.32       61.07      8.54 o
   5  18   7       96.87      102.51      9.38 o
   7  18   7      116.41      112.79     10.97 o
   9  18   7       77.05       69.55      9.87 o
  11  18   7      137.53      135.55     11.77 o
  13  18   7       64.12       42.62     12.03 o
  15  18   7        7.81        0.00     14.42 o
   2  19   7      101.15      109.34      9.45 o
   4  19   7       44.79       49.55      8.88 o
   6  19   7        4.02       10.05     10.19 o
   8  19   7        0.15        0.64      9.57 o
  10  19   7        0.53        4.55      9.90 o
  12  19   7        5.85        8.61     11.49 o
  14  19   7       23.30        2.23     14.49 o
   1  20   7       68.38       56.66     10.21 o
   3  20   7        2.22       10.56      9.18 o
   5  20   7       47.01       29.14      9.38 o
   7  20   7       18.48        7.51     10.53 o
   9  20   7        6.50        6.94      9.85 o
  11  20   7       20.60       20.27     11.71 o
  13  20   7        4.16        6.86     14.61 o
   2  21   7       23.12       26.39     10.39 o
   4  21   7        2.08        9.98      9.17 o
   6  21   7       82.97       77.94     11.50 o
   8  21   7       46.02       24.70     11.76 o
  10  21   7        2.65        2.90     11.68 o
  12  21   7        1.44       11.29     15.38 o
   1  22   7       31.55       29.56     10.29 o
   3  22   7      145.83      141.87     12.15 o
   5  22   7      142.80      151.98     12.06 o
   7  22   7       12.85       19.82     11.74 o
   9  22   7       36.69       30.03     12.24 o
  11  22   7       14.78        5.61     17.72 o
   2  23   7       10.58       13.75     10.77 o
   4  23   7       11.98       18.38     11.05 o
   6  23   7        1.09        2.57     10.93 o
   8  23   7       28.20       13.30     14.11 o
  10  23   7       14.27        6.40     16.48 o
   1  24   7       20.05       20.25     11.55 o
   3  24   7        6.24        6.62     10.92 o
   5  24   7        7.19       16.73     12.47 o
   7  24   7       11.83        1.14     13.42 o
   9  24   7        9.27        0.00     39.93 o
   2  25   7        1.16       17.45     11.41 o
   4  25   7        6.12       22.40     13.76 o
   6  25   7        4.20       11.54     16.14 o
   1  26   7       13.26        3.76     14.57 o
   3  26   7        2.15       11.78     16.62 o
   0   0   8     5569.16     5388.38    163.83 o
   2   0   8     2950.01     2800.65     63.83 o
   4   0   8     1558.77     1622.82     45.12 o
   6   0   8      501.67      501.77     30.32 o
   8   0   8      102.10       83.70     10.58 o
  10   0   8      314.93      283.60     15.77 o
  12   0   8      136.13      139.78     13.27 o
  14   0   8      286.28      297.57     21.77 o
  16   0   8     1384.23     1089.38     57.33 o
  18   0   8      183.83      150.93     26.06 o
  20   0   8       80.18       51.71     29.63 o
   1   1   8     1753.36     1910.18     28.55 o
   3   1   8     6896.02     6953.03    113.96 o
   5   1   8     2565.22     2508.72     49.15 o
   7   1   8     1198.40     1272.91     29.93 o
   9   1   8     3728.60     3672.53     78.88 o
  11   1   8      114.64      135.81      9.46 o
  13   1   8      314.47      324.98     13.99 o
  15   1   8      391.92      361.42     17.61 o
  17   1   8      711.90      684.33     36.96 o
  19   1   8       42.43        7.15     15.44 o
  21   1   8        1.29        0.00     18.61 o
   0   2   8      153.68      156.37     13.23 o
   2   2   8    10136.30    10596.48    155.37 o
   4   2   8      476.28      448.76      9.98 o
   6   2   8     2107.76     2026.32     36.11 o
   8   2   8     1110.61     1089.88     27.68 o
  10   2   8     4810.98     4754.91     95.15 o
  12   2   8      279.24      286.84     13.79 o
  14   2   8      170.07      154.19     12.30 o
  16   2   8     1241.18     1166.98     48.25 o
  18   2   8      525.18      477.20     26.18 o
  20   2   8       50.42       20.20     19.77 o
   1   3   8     4371.25     4602.80     66.44 o
   3   3   8     1864.21     1863.62     29.08 o
   5   3   8     1402.27     1367.57     25.26 o
   7   3   8      592.08      617.62     14.97 o
   9   3   8     6249.53     6206.37    119.77 o
  11   3   8     1146.34     1104.53     25.86 o
  13   3   8      464.07      416.93     16.23 o
  15   3   8      468.72      428.15     18.30 o
  17   3   8     1025.14      864.37     40.03 o
  19   3   8      343.56      283.02     21.46 o
  21   3   8       98.53       65.21     42.59 o
   0   4   8     3467.10     3526.89     74.00 o
   2   4   8     3471.70     3474.08     50.58 o
   4   4   8     2118.86     2019.18     29.99 o
   6   4   8      113.09       94.10      6.20 o
   8   4   8     2547.64     2613.72     48.98 o
  10   4   8     2020.92     2090.62     41.30 o
  12   4   8     1424.46     1354.62     33.84 o
  14   4   8      681.07      625.20     23.39 o
  16   4   8      572.94      528.46     23.16 o
  18   4   8      256.82      230.39     20.05 o
  20   4   8      106.18       71.45     21.28 o
   1   5   8     2701.17     2603.02     46.93 o
   3   5   8      859.50      822.78     18.34 o
   5   5   8      323.34      371.67     17.27 o
   7   5   8      322.59      324.82     12.11 o
   9   5   8     1147.84     1065.97     24.64 o
  11   5   8     1475.86     1368.05     29.94 o
  13   5   8      614.77      573.65     19.47 o
  15   5   8     1245.40     1218.64     56.23 o
  17   5   8      659.81      612.58     27.60 o
  19   5   8      344.04      308.54     22.34 o
   2   6   8     2198.35     2071.62     33.82 o
   4   6   8     1726.77     1743.17     29.70 o
   6   6   8     2030.41     2103.49     41.46 o
   8   6   8     1382.00     1346.23     33.25 o
  10   6   8     1599.63     1549.21     34.73 o
  12   6   8      373.49      387.24     13.80 o
  14   6   8      318.43      327.54     14.60 o
  16   6   8      604.73      548.43     25.14 o
  18   6   8      289.77      273.20     20.94 o
  20   6   8       46.20       18.25     19.88 o
   1   7   8     1650.90     1610.78     27.54 o
   3   7   8     1476.04     1409.67     27.11 o
   5   7   8     1133.07     1128.23     19.80 o
   7   7   8      105.15       88.07      6.97 o
   9   7   8     2534.05     2457.59     49.59 o
  11   7   8      677.18      654.46     22.04 o
  13   7   8       86.85       78.34      9.63 o
  15   7   8      579.12      585.00     33.00 o
  17   7   8      667.57      659.12     27.74 o
  19   7   8      141.60      152.74     22.73 o
   0   8   8     2116.21     2168.35     50.51 o
   2   8   8      982.45     1009.71     19.23 o
   4   8   8     1963.23     2058.68     37.71 o
   6   8   8      631.90      629.83     18.35 o
   8   8   8     2405.54     2506.24     48.68 o
  10   8   8      224.07      225.29     11.74 o
  12   8   8      182.85      171.21     10.76 o
  14   8   8      240.10      245.06     17.87 o
  16   8   8      494.67      520.75     33.37 o
  18   8   8      274.18      208.88     17.83 o
  20   8   8      100.73       85.17     21.94 o
   1   9   8     3278.88     3344.79     54.72 o
   3   9   8     1998.44     1979.04     33.34 o
   5   9   8     1048.96     1063.99     19.80 o
   7   9   8     2138.87     2205.20     41.81 o
   9   9   8       48.95       47.57      7.40 o
  11   9   8     1283.81     1212.91     44.41 o
  13   9   8      265.41      263.02     13.56 o
  15   9   8      347.71      313.36     19.56 o
  17   9   8      132.93      114.30     15.19 o
  19   9   8       72.91       44.83     17.99 o
   0  10   8     2239.67     2300.06     58.27 o
   2  10   8      898.92      870.52     17.33 o
   4  10   8     3197.45     3177.22     57.34 o
   6  10   8     1131.47     1142.77     23.44 o
   8  10   8     1368.36     1332.27     30.00 o
  10  10   8      499.18      453.38     15.40 o
  12  10   8      288.43      267.08     13.68 o
  14  10   8      452.22      425.66     31.67 o
  16  10   8      120.31       75.81     14.02 o
  18  10   8      319.59      305.98     23.18 o
   1  11   8     3404.86     3436.23     57.88 o
   3  11   8     2757.03     2791.20     52.29 o
   5  11   8     2766.85     2834.40     51.62 o
   7  11   8     1384.97     1400.87     29.40 o
   9  11   8      729.70      713.85     22.68 o
  11  11   8     1093.28     1118.59     33.76 o
  13  11   8      408.35      378.82     25.39 o
  15  11   8      281.81      259.90     18.21 o
  17  11   8       58.53       32.82     14.59 o
  19  11   8       61.06       39.35     18.13 o
   0  12   8     3617.17     3855.35     91.51 o
   2  12   8     1103.53     1078.56     22.75 o
   4  12   8      553.19      538.28     16.23 o
   6  12   8      533.10      487.78     22.52 o
   8  12   8     1299.50     1349.82     34.62 o
  10  12   8      628.78      583.91     19.71 o
  12  12   8      650.01      660.05     31.39 o
  14  12   8      239.97      188.45     14.67 o
  16  12   8      175.37      140.75     16.28 o
  18  12   8      130.51      109.33     19.09 o
   1  13   8      442.89      514.27     19.11 o
   3  13   8      515.22      529.44     16.85 o
   5  13   8       67.41       74.20      7.61 o
   7  13   8      807.77      870.03     23.01 o
   9  13   8       63.93       48.00      8.16 o
  11  13   8      503.76      488.75     17.53 o
  13  13   8      233.07      214.05     16.05 o
  15  13   8      269.91      237.32     18.91 o
  17  13   8       49.84       21.40     17.03 o
   0  14   8     1754.42     1910.97     54.61 o
   2  14   8       83.49       81.33      8.12 o
   4  14   8      440.12      411.27     13.88 o
   6  14   8      255.26      265.03     11.67 o
   8  14   8      350.81      360.31     15.25 o
  10  14   8      348.45      325.22     14.21 o
  12  14   8      459.78      423.18     17.20 o
  14  14   8      206.62      199.30     13.86 o
  16  14   8      110.04       88.15     17.19 o
   1  15   8       61.32       53.55      7.69 o
   3  15   8      935.82      948.39     23.70 o
   5  15   8     1222.87     1266.37     29.94 o
   7  15   8      925.55      943.53     27.06 o
   9  15   8       65.54       37.63      9.51 o
  11  15   8      191.89      155.89     12.12 o
  13  15   8      544.12      576.29     38.52 o
  15  15   8      212.78      214.86     16.39 o
  17  15   8      185.36      164.70     29.25 o
   0  16   8     1372.86     1455.96     39.14 o
   2  16   8      706.90      703.72     21.31 o
   4  16   8     1155.95     1250.72     29.20 o
   6  16   8     1289.85     1376.03     32.16 o
   8  16   8      215.23      237.35     13.94 o
  10  16   8      303.49      288.56     15.06 o
  12  16   8      503.74      488.07     36.80 o
  14  16   8      529.23      530.20     42.32 o
  16  16   8      225.70      229.04     21.92 o
   1  17   8      418.66      451.64     16.00 o
   3  17   8      564.57      579.55     19.63 o
   5  17   8      483.32      519.07     17.68 o
   7  17   8      706.01      778.28     25.38 o
   9  17   8      125.59      104.98     12.40 o
  11  17   8      267.59      249.77     15.01 o
  13  17   8      328.90      301.91     21.86 o
  15  17   8      146.96      110.84     17.30 o
   0  18   8      928.72     1026.40     32.87 o
   2  18   8      103.60      102.55     10.09 o
   4  18   8      492.74      508.63     18.98 o
   6  18   8      422.29      443.41     18.97 o
   8  18   8      137.52      148.85     12.02 o
  10  18   8      126.49      111.78     12.96 o
  12  18   8      163.92      132.75     14.69 o
  14  18   8      123.27       99.33     17.52 o
   1  19   8      316.70      317.34     14.59 o
   3  19   8      403.64      416.39     15.75 o
   5  19   8      177.94      163.29     11.61 o
   7  19   8      284.79      267.30     14.25 o
   9  19   8      166.94      158.47     13.32 o
  11  19   8      150.80      127.97     15.65 o
  13  19   8       92.17       56.67     19.41 o
   0  20   8      201.04      175.78     17.08 o
   2  20   8      516.85      609.16     21.74 o
   4  20   8      315.54      332.88     14.55 o
   6  20   8      396.79      370.07     20.81 o
   8  20   8        1.99        2.59     10.21 o
  10  20   8       76.38       55.46     14.03 o
  12  20   8      133.74      121.00     21.76 o
   1  21   8      517.54      541.78     26.09 o
   3  21   8      229.47      229.09     13.00 o
   5  21   8      269.31      273.17     13.73 o
   7  21   8       51.78       39.74     12.90 o
   9  21   8       93.40       64.27     14.40 o
  11  21   8      135.16      127.24     22.40 o
   0  22   8       29.60       17.68     17.45 o
   2  22   8       81.35       71.90     11.42 o
   4  22   8      160.56      173.43     12.88 o
   6  22   8      259.91      266.06     24.20 o
   8  22   8       86.14       71.53     14.60 o
  10  22   8       48.86       30.75     19.39 o
   1  23   8       93.71       80.35     13.35 o
   3  23   8       55.32       58.46     11.34 o
   5  23   8      157.18      150.89     15.56 o
   7  23   8      105.00       99.72     18.94 o
   9  23   8       74.14       67.77     24.95 o
   0  24   8       21.11        5.98     17.75 o
   2  24   8      184.27      183.62     14.12 o
   4  24   8       75.49       62.11     12.34 o
   6  24   8      210.45      210.43     27.16 o
   1  25   8       69.59       54.11     15.29 o
   3  25   8       69.20       58.70     14.01 o
   2   1   9      451.15      445.28     12.27 o
   4   1   9     3075.49     3058.06     59.68 o
   6   1   9       64.95       69.86      6.57 o
   8   1   9      858.16      840.67     34.35 o
  10   1   9      243.53      222.14     13.26 o
  12   1   9       10.51        0.33      9.30 o
  14   1   9       71.90       58.74     11.76 o
  16   1   9       81.08       77.99     13.59 o
  18   1   9       28.07       23.74     16.07 o
  20   1   9       14.58        0.00     19.46 o
   1   2   9       98.53      106.89      5.54 o
   3   2   9     2087.62     2099.52     36.80 o
   5   2   9       67.54       83.05      6.03 o
   7   2   9       28.55       23.56      6.42 o
   9   2   9      147.84      116.16     10.12 o
  11   2   9      237.12      225.22     12.76 o
  13   2   9      269.64      292.02     18.22 o
  15   2   9      172.52      151.29     14.22 o
  17   2   9       33.18       31.25     14.77 o
  19   2   9       17.94        5.98     18.94 o
   2   3   9     2214.99     2207.75     40.22 o
   4   3   9      764.87      803.58     21.24 o
   6   3   9      990.80     1033.46     24.14 o
   8   3   9     1472.83     1463.79     35.67 o
  10   3   9      494.43      471.28     19.11 o
  12   3   9      304.64      302.19     14.84 o
  14   3   9       50.56       35.90     11.15 o
  16   3   9       12.40       12.41     11.89 o
  18   3   9       29.06       22.38     15.75 o
  20   3   9       44.03       42.23     20.79 o
   1   4   9       57.43       61.39      4.82 o
   3   4   9      610.26      593.00     15.79 o
   5   4   9      156.94      146.05      9.57 o
   7   4   9      207.33      185.48     10.10 o
   9   4   9      158.17      146.51     10.25 o
  11   4   9      156.48      134.33     10.94 o
  13   4   9      140.03      119.32     11.92 o
  15   4   9      235.90      238.93     20.72 o
  17   4   9       28.35       17.90     14.38 o
  19   4   9        2.30        8.22     18.88 o
   2   5   9      100.10      115.04      5.81 o
   4   5   9     1179.91     1126.86     23.79 o
   6   5   9      230.27      220.36      9.21 o
   8   5   9        5.63        0.52      7.21 o
  10   5   9      448.77      408.61     17.90 o
  12   5   9       89.63       79.34     10.40 o
  14   5   9       57.83       26.54     11.48 o
  16   5   9      116.78       83.14     13.95 o
  18   5   9       43.76       19.81     16.00 o
   1   6   9      258.67      291.56      9.71 o
   3   6   9      753.64      672.22     16.29 o
   5   6   9     1787.75     1738.71     31.13 o
   7   6   9      206.48      195.49     10.31 o
   9   6   9       48.80       50.79      7.68 o
  11   6   9      109.00       85.21      9.95 o
  13   6   9      108.07       73.82     10.93 o
  15   6   9       63.96       41.79     12.29 o
  17   6   9      136.43       94.78     17.26 o
  19   6   9      132.82      116.82     24.97 o
   2   7   9     1652.01     1682.63     31.73 o
   4   7   9      812.24      786.40     18.42 o
   6   7   9      578.64      548.84     17.33 o
   8   7   9      469.33      477.62     16.82 o
  10   7   9      861.59      830.63     23.81 o
  12   7   9       85.03       79.62     10.11 o
  14   7   9       13.41        0.70     10.78 o
  16   7   9       99.96       87.16     14.27 o
  18   7   9       28.25       33.79     18.79 o
   1   8   9      633.04      725.22     15.89 o
   3   8   9       78.78       72.15      6.41 o
   5   8   9      310.15      317.99     11.37 o
   7   8   9      393.49      409.44     15.31 o
   9   8   9       50.94       46.90      7.61 o
  11   8   9      348.68      316.18     16.16 o
  13   8   9      115.44       94.54     10.67 o
  15   8   9       13.06        7.49     12.07 o
  17   8   9       24.69       16.79     15.25 o
  19   8   9       15.11       26.84     19.28 o
   2   9   9      501.24      482.68     14.28 o
   4   9   9       56.52       61.53      7.45 o
   6   9   9       80.08       67.46      7.76 o
   8   9   9       89.59       78.90      7.69 o
  10   9   9      218.65      193.55     10.61 o
  12   9   9      129.97      113.78     11.24 o
  14   9   9      208.08      212.48     16.35 o
  16   9   9       84.49       68.49     15.61 o
  18   9   9        3.92        6.63     18.72 o
   1  10   9       72.16       75.79      6.57 o
   3  10   9      266.10      323.00     18.23 o
   5  10   9      631.29      629.00     17.49 o
   7  10   9      148.16      171.78     10.10 o
   9  10   9       64.66       52.68      8.76 o
  11  10   9       39.42       30.59      9.46 o
  13  10   9       28.46       17.28     10.49 o
  15  10   9       38.22       12.66     12.04 o
  17  10   9       13.09        1.54     17.89 o
   2  11   9      867.26      881.13     21.08 o
   4  11   9       29.41       30.33      6.74 o
   6  11   9      367.73      370.01     14.21 o
   8  11   9      941.19      967.24     28.07 o
  10  11   9       19.24       17.44      8.34 o
  12  11   9       64.41       44.13     10.59 o
  14  11   9       18.59        4.93     11.57 o
  16  11   9       36.72       11.00     13.98 o
  18  11   9       59.78       41.16     20.27 o
   1  12   9      694.10      714.84     19.64 o
   3  12   9        3.26        3.31      6.28 o
   5  12   9      187.07      184.59     10.23 o
   7  12   9      150.97      132.18     10.48 o
   9  12   9      235.70      237.87     12.16 o
  11  12   9       49.99       54.00     10.21 o
  13  12   9       37.08       15.29     10.68 o
  15  12   9       70.27       43.94     15.68 o
  17  12   9        1.41        3.85     16.61 o
   2  13   9       62.85       47.96      7.51 o
   4  13   9       71.59       65.70      7.99 o
   6  13   9      400.45      433.68     16.23 o
   8  13   9      144.61      120.61     11.12 o
  10  13   9       48.54       40.71     10.21 o
  12  13   9       54.57       46.54     11.15 o
  14  13   9       65.38       40.94     13.60 o
  16  13   9       10.88       11.74     16.65 o
   1  14   9        3.72        4.51      8.10 o
   3  14   9       37.59       27.09      8.66 o
   5  14   9       33.05       27.67      8.53 o
   7  14   9      252.76      277.60     14.08 o
   9  14   9       62.26       54.53     11.11 o
  11  14   9       43.31       21.71     10.22 o
  13  14   9        7.49        7.37     12.52 o
  15  14   9       34.64       29.33     16.37 o
   2  15   9       49.16       42.86     10.09 o
   4  15   9       30.57       33.08      9.08 o
   6  15   9       24.41       34.36      9.07 o
   8  15   9       31.46       23.64     11.84 o
  10  15   9        7.61        2.33     11.40 o
  12  15   9       29.89       25.23     12.22 o
  14  15   9       27.17       14.94     15.53 o
  16  15   9        1.80        4.50     16.71 o
   1  16   9      251.72      235.30     12.75 o
   3  16   9        7.02        2.06      9.88 o
   5  16   9      114.76      107.78     10.79 o
   7  16   9      300.61      306.58     20.68 o
   9  16   9       12.23        5.15     11.33 o
  11  16   9       13.04       11.66     12.09 o
  13  16   9       21.45       27.95     13.85 o
  15  16   9       14.00       32.97     17.60 o
   2  17   9       12.43        6.60     10.28 o
   4  17   9      142.92      142.91     13.08 o
   6  17   9        3.41        9.56      9.56 o
   8  17   9      157.13      187.55     13.03 o
  10  17   9       68.15       68.21     13.03 o
  12  17   9      114.06      128.09     16.86 o
  14  17   9       20.68       17.66     18.94 o
   1  18   9       74.72       46.16     11.62 o
   3  18   9       11.38       18.41     11.43 o
   5  18   9       17.50       16.24     10.26 o
   7  18   9      165.30      165.40     13.39 o
   9  18   9       12.52       12.03     11.44 o
  11  18   9       11.64       10.68     11.91 o
  13  18   9       28.85       52.55     22.18 o
   2  19   9       12.74       13.86     11.39 o
   4  19   9       11.21       13.60     11.23 o
   6  19   9       43.07       41.88     12.63 o
   8  19   9       69.41       48.74     12.24 o
  10  19   9       19.54        4.69     12.04 o
  12  19   9       13.77       11.77     20.66 o
   1  20   9       63.17       65.80     13.62 o
   3  20   9        2.30       15.83     11.38 o
   5  20   9       35.87       34.51     11.50 o
   7  20   9       40.95       19.01     13.29 o
   9  20   9        8.89        6.16     12.88 o
  11  20   9       27.84       61.71     18.25 o
   2  21   9       39.54       45.00     11.75 o
   4  21   9       14.93       21.32     12.32 o
   6  21   9       67.42       60.37     13.77 o
   8  21   9        8.27        3.49     14.16 o
  10  21   9        8.66       17.24     18.13 o
   1  22   9        0.69        2.13     12.04 o
   3  22   9       48.21       33.91     12.03 o
   5  22   9       13.49       24.85     13.08 o
   7  22   9        1.89       13.23     16.92 o
   9  22   9       28.13       35.83     23.66 o
   2  23   9        9.68        8.83     13.69 o
   4  23   9        0.57       10.29     13.24 o
   6  23   9       23.39       32.63     18.77 o
   1  24   9       13.52       13.77     14.74 o
   3  24   9        5.36        7.12     14.67 o
   0   0  10     8631.23     8698.56    298.14 o
   2   0  10     6518.51     6485.29    194.36 o
   4   0  10     1365.03     1374.25     57.18 o
   6   0  10     2725.22     2858.74    125.89 o
   8   0  10     1968.80     1883.12     76.23 o
  10   0  10      822.11      804.67     43.29 o
  12   0  10      896.58      950.29     92.18 o
  14   0  10      900.27      877.55     79.78 o
  16   0  10      209.04      194.20     25.71 o
  18   0  10      168.05      138.61     32.46 o
   1   1  10     2834.31     2936.41     64.79 o
   3   1  10      654.14      715.75     23.19 o
   5   1  10     3098.50     3029.11    122.93 o
   7   1  10     1888.19     1848.52     63.61 o
   9   1  10     1177.96     1046.90     34.02 o
  11   1  10      516.99      566.14     22.91 o
  13   1  10      518.46      474.80     21.34 o
  15   1  10      383.41      347.32     19.43 o
  17   1  10      717.42      624.81     29.08 o
  19   1  10      273.43      243.19     26.27 o
   0   2  10     4508.22     4630.62    132.40 o
   2   2  10     4473.19     4531.87     92.67 o
   4   2  10     1422.87     1133.62     58.07 o
   6   2  10     3772.48     3826.39    116.54 o
   8   2  10     2955.52     2940.60     80.54 o
  10   2  10      674.55      627.72     25.29 o
  12   2  10      750.85      711.25     33.83 o
  14   2  10      413.43      387.29     24.04 o
  16   2  10      262.12      243.32     24.04 o
  18   2  10      275.08      211.00     24.61 o
   1   3  10     4314.73     4325.49     77.41 o
   3   3  10     1729.69     1505.65     60.91 o
   5   3  10     2727.48     2699.18     68.16 o
   7   3  10     1622.37     1665.50     51.10 o
   9   3  10     1730.33     1649.39     52.38 o
  11   3  10      824.86      785.22     26.88 o
  13   3  10      656.40      612.18     30.72 o
  15   3  10      240.91      215.38     15.64 o
  17   3  10      378.56      346.85     22.41 o
  19   3  10      272.36      251.02     26.61 o
   0   4  10     2910.78     3168.55     88.16 o
   2   4  10     1253.99     1298.15     29.10 o
   4   4  10      267.33      284.74     17.90 o
   6   4  10      752.76      730.59     24.95 o
   8   4  10      944.52      863.18     29.95 o
  10   4  10     1595.64     1457.06     44.19 o
  12   4  10      776.46      763.33     36.10 o
  14   4  10     1097.14      916.46     53.64 o
  16   4  10      777.73      694.60     49.90 o
  18   4  10      582.13      511.37     45.67 o
   1   5  10     3134.67     3165.87     59.03 o
   3   5  10     1891.43     1924.47     47.03 o
   5   5  10      609.82      608.28     21.29 o
   7   5  10     1697.78     1712.98     49.65 o
   9   5  10     1516.20     1441.06     51.56 o
  11   5  10      913.04      897.11     48.63 o
  13   5  10      892.08      848.33     41.75 o
  15   5  10      334.32      262.77     16.79 o
  17   5  10      215.59      167.20     18.19 o
  19   5  10      144.12      109.15     31.96 o
   0   6  10     1224.94     1351.50     40.74 o
   2   6  10      597.99      719.42     30.15 o
   4   6  10      335.62      349.18     15.53 o
   6   6  10     2788.64     2768.31     73.29 o
   8   6  10     1382.11     1306.92     52.07 o
  10   6  10      484.60      442.16     19.71 o
  12   6  10      866.64      837.42     52.75 o
  14   6  10      556.25      521.73     26.57 o
  16   6  10      708.94      634.08     38.75 o
  18   6  10      451.23      433.27     57.65 o
   1   7  10     3180.31     3324.91     59.93 o
   3   7  10      865.50      944.57     25.18 o
   5   7  10     1250.72     1387.32     38.46 o
   7   7  10     1453.40     1473.54     40.06 o
   9   7  10     1214.84     1260.45     49.14 o
  11   7  10      531.49      468.67     20.80 o
  13   7  10      682.21      659.20     39.84 o
  15   7  10      305.57      299.78     26.96 o
  17   7  10      229.34      188.83     23.23 o
   0   8  10     2341.23     2460.03     70.50 o
   2   8  10     1040.52     1122.35     23.11 o
   4   8  10     2255.94     2442.09     45.55 o
   6   8  10     1689.51     1751.54     44.91 o
   8   8  10      630.24      605.10     24.69 o
  10   8  10      601.24      571.65     32.16 o
  12   8  10      411.91      364.98     27.11 o
  14   8  10       93.44       81.44     13.50 o
  16   8  10      541.47      476.90     38.19 o
  18   8  10      166.42      140.94     22.73 o
   1   9  10     1209.16     1330.01     27.84 o
   3   9  10     2751.41     3035.60     57.65 o
   5   9  10      153.40      149.42      9.73 o
   7   9  10     1055.05     1126.01     33.57 o
   9   9  10      613.28      570.65     23.75 o
  11   9  10      423.53      427.12     23.79 o
  13   9  10      375.14      343.76     24.04 o
  15   9  10      519.11      411.09     44.16 o
  17   9  10      184.99      170.73     23.25 o
   0  10  10     2330.14     2578.25     73.31 o
   2  10  10     1556.58     1621.97     30.42 o
   4  10  10     3291.98     3708.44     66.72 o
   6  10  10      977.86     1049.80     30.91 o
   8  10  10     1348.17     1427.19     37.51 o
  10  10  10      484.67      513.66     22.01 o
  12  10  10      162.15      139.43     13.48 o
  14  10  10      229.63      185.81     17.27 o
  16  10  10       56.46       24.88     18.07 o
   1  11  10     1078.64     1197.52     29.48 o
   3  11  10      450.33      490.75     16.51 o
   5  11  10      718.96      762.77     21.05 o
   7  11  10     1083.95     1055.03     33.75 o
   9  11  10      357.29      345.52     15.69 o
  11  11  10      420.96      388.98     31.77 o
  13  11  10      362.50      306.84     21.35 o
  15  11  10      397.00      336.59     36.70 o
  17  11  10      145.05       99.10     32.46 o
   0  12  10     2286.07     2472.57     82.62 o
   2  12  10      738.34      795.55     20.90 o
   4  12  10     1138.49     1291.71     30.00 o
   6  12  10      298.05      320.74     13.78 o
   8  12  10      360.15      395.01     22.93 o
  10  12  10      565.76      632.24     26.77 o
  12  12  10      706.74      773.91     55.23 o
  14  12  10       54.62       10.77     15.25 o
  16  12  10      146.86       87.80     23.44 o
   1  13  10      303.75      327.42     15.12 o
   3  13  10     1082.67     1203.44     29.36 o
   5  13  10      309.00      350.16     13.43 o
   7  13  10      431.92      432.35     18.71 o
   9  13  10      327.43      328.38     20.10 o
  11  13  10      562.00      589.35     38.26 o
  13  13  10      126.13       75.28     15.10 o
  15  13  10      341.04      319.94     38.15 o
   0  14  10      211.25      214.29     19.62 o
   2  14  10      455.26      519.46     20.17 o
   4  14  10     1079.44     1231.11     32.36 o
   6  14  10        7.10        6.41      9.60 o
   8  14  10      767.92      829.57     40.28 o
  10  14  10      429.53      412.54     28.04 o
  12  14  10      318.12      311.20     28.47 o
  14  14  10      479.18      503.66     51.29 o
   1  15  10      271.07      298.19     15.41 o
   3  15  10      744.81      841.63     27.62 o
   5  15  10      926.15     1007.22     28.69 o
   7  15  10      797.96      853.31     30.57 o
   9  15  10      190.63      209.73     15.73 o
  11  15  10      250.65      236.45     18.96 o
  13  15  10      169.65      106.90     22.09 o
  15  15  10      225.37      204.96     50.57 o
   0  16  10      315.81      306.97     28.62 o
   2  16  10      220.95      246.35     16.17 o
   4  16  10      449.77      499.91     20.91 o
   6  16  10      148.38      152.79     15.21 o
   8  16  10      201.71      205.40     14.38 o
  10  16  10      232.49      236.24     21.13 o
  12  16  10      410.22      485.85     50.10 o
  14  16  10      270.32      274.06     29.89 o
   1  17  10      264.57      265.76     17.31 o
   3  17  10      474.28      509.21     28.21 o
   5  17  10      505.95      594.64     23.43 o
   7  17  10      186.34      210.30     15.39 o
   9  17  10      125.88      141.57     14.41 o
  11  17  10      264.64      304.36     31.18 o
  13  17  10      117.45      129.49     24.95 o
   0  18  10       77.28       73.47     19.49 o
   2  18  10      325.51      334.85     18.27 o
   4  18  10      492.18      600.99     24.43 o
   6  18  10      192.34      177.52     17.08 o
   8  18  10      268.45      258.72     17.39 o
  10  18  10      132.54      113.46     16.90 o
  12  18  10       31.64       10.49     21.96 o
   1  19  10      149.31      140.27     16.32 o
   3  19  10      480.10      572.16     30.58 o
   5  19  10      154.91      161.54     14.88 o
   7  19  10      143.06      140.34     17.28 o
   9  19  10      145.95      150.06     20.26 o
  11  19  10      124.00      131.93     25.72 o
   0  20  10      297.56      311.82     29.91 o
   2  20  10      341.65      358.02     20.81 o
   4  20  10      304.36      305.64     19.54 o
   6  20  10      330.21      334.17     20.95 o
   8  20  10       43.22       39.69     17.20 o
  10  20  10       98.52       96.49     25.74 o
   1  21  10      179.85      143.55     18.19 o
   3  21  10      201.58      200.43     16.94 o
   5  21  10       95.68      116.66     16.72 o
   7  21  10       13.37        3.23     19.24 o
   0  22  10       11.91        0.00     22.26 o
   2  22  10      133.62      118.67     18.03 o
   4  22  10      158.56      141.13     17.44 o
   6  22  10      179.78      173.01     27.84 o
   1  23  10       29.93       13.12     17.44 o
   3  23  10      146.75      141.67     20.09 o
   2   1  11     1048.71     1028.23     32.63 o
   4   1  11       88.31       72.35     10.66 o
   6   1  11       41.45       44.67      9.85 o
   8   1  11       14.90       13.89      9.17 o
  10   1  11       68.62       52.10     10.88 o
  12   1  11      133.64      123.93     13.24 o
  14   1  11       54.38       49.79     13.01 o
  16   1  11       29.05       12.37     15.05 o
  18   1  11       30.79       20.30     19.96 o
   1   2  11      136.44      130.53     10.85 o
   3   2  11       40.13       22.31      9.71 o
   5   2  11      339.64      298.02     22.63 o
   7   2  11      558.67      573.65     28.95 o
   9   2  11      150.84      132.21     11.51 o
  11   2  11      145.54      149.68     14.99 o
  13   2  11       31.86       16.55     12.08 o
  15   2  11       41.53       43.37     14.93 o
  17   2  11       22.75        7.99     18.69 o
   2   3  11      331.18      331.96     16.46 o
   4   3  11      983.90      918.36     39.70 o
   6   3  11       99.43       79.54     10.82 o
   8   3  11       78.94       57.01     10.92 o
  10   3  11      301.03      318.11     25.15 o
  12   3  11      194.93      159.35     13.94 o
  14   3  11       44.51       32.56     12.82 o
  16   3  11      107.57       58.26     15.79 o
  18   3  11       18.76        2.39     19.77 o
   1   4  11      231.06      241.61     12.40 o
   3   4  11      541.31      516.90     18.44 o
   5   4  11      771.10      819.63     36.07 o
   7   4  11       65.16       41.12     10.96 o
   9   4  11       15.41       10.66     10.87 o
  11   4  11      163.52      155.93     13.27 o
  13   4  11       70.06       58.05     12.68 o
  15   4  11       58.84       41.63     15.19 o
  17   4  11       16.75        0.00     17.70 o
   2   5  11      128.47      124.02      9.85 o
   4   5  11      629.68      714.38     25.37 o
   6   5  11       21.96        9.39     10.31 o
   8   5  11        0.26        5.89     11.13 o
  10   5  11       36.57       22.92     11.43 o
  12   5  11       22.10       22.75     11.61 o
  14   5  11       17.34        4.93     12.85 o
  16   5  11       80.68       63.36     16.09 o
   1   6  11        1.73        8.66      7.59 o
   3   6  11      559.72      569.11     21.91 o
   5   6  11      146.85      117.54     10.88 o
   7   6  11      112.82       94.65     12.56 o
   9   6  11      325.70      299.20     18.13 o
  11   6  11       12.23       11.60     12.31 o
  13   6  11       23.71       23.51     12.09 o
  15   6  11       79.65       51.80     14.87 o
  17   6  11        6.65        0.00     17.16 o
   2   7  11      251.60      263.11     13.56 o
   4   7  11      133.04      148.57     12.09 o
   6   7  11       74.89       64.16     11.35 o
   8   7  11      162.31      169.05     14.14 o
  10   7  11        1.59        6.97     12.46 o
  12   7  11       13.49       16.30     12.50 o
  14   7  11      129.49       81.74     18.12 o
  16   7  11        4.83        6.96     17.49 o
   1   8  11      177.81      181.05     10.69 o
   3   8  11      604.56      682.50     24.41 o
   5   8  11      368.39      378.82     19.05 o
   7   8  11      324.77      342.55     20.44 o
   9   8  11      305.60      346.92     21.05 o
  11   8  11      134.57      132.25     15.99 o
  13   8  11      134.28      117.88     16.01 o
  15   8  11       17.92       14.41     14.57 o
  17   8  11       51.67       28.47     19.74 o
   2   9  11      226.25      254.59     12.43 o
   4   9  11      117.01      129.72     12.53 o
   6   9  11       85.21       77.27     11.86 o
   8   9  11       19.63       24.51     11.49 o
  10   9  11       73.66       60.61     14.26 o
  12   9  11       18.64       15.65     14.09 o
  14   9  11       40.69       26.67     15.72 o
  16   9  11       12.95       10.53     18.40 o
   1  10  11       45.85       53.20      8.82 o
   3  10  11      163.74      165.69     14.82 o
   5  10  11      264.65      269.05     16.67 o
   7  10  11        6.14        8.38     11.32 o
   9  10  11       84.48       70.97     12.94 o
  11  10  11        4.88        0.95     13.10 o
  13  10  11       88.14       61.77     17.85 o
  15  10  11       48.82       16.90     21.33 o
   2  11  11      301.75      339.94     14.21 o
   4  11  11       21.16       19.06     10.73 o
   6  11  11       28.98       42.77     12.88 o
   8  11  11       38.32       27.99     12.67 o
  10  11  11        9.13        9.49     13.55 o
  12  11  11       42.25       13.40     15.16 o
  14  11  11        0.41        0.00     19.25 o
  16  11  11        0.89        0.00     26.35 o
   1  12  11       70.07       77.35     10.55 o
   3  12  11        8.93       14.10      8.75 o
   5  12  11      489.83      526.02     24.31 o
   7  12  11      202.98      206.28     18.08 o
   9  12  11       65.89       55.60     13.50 o
  11  12  11       12.91       14.76     16.16 o
  13  12  11        4.31        0.65     17.33 o
  15  12  11       31.71       72.09     28.41 o
   2  13  11       79.15       91.17     11.60 o
   4  13  11        8.00       16.97      9.46 o
   6  13  11      159.62      148.54     14.26 o
   8  13  11      154.96      147.87     14.65 o
  10  13  11       53.32       60.42     16.19 o
  12  13  11       21.77       12.28     17.28 o
  14  13  11        6.56        7.84     26.15 o
   1  14  11       61.38       35.87     11.73 o
   3  14  11       65.02       73.12     14.66 o
   5  14  11       98.35      102.63     12.00 o
   7  14  11      137.02      165.56     15.44 o
   9  14  11        7.88        4.58     13.02 o
  11  14  11       19.52        5.37     17.04 o
  13  14  11       31.57       19.22     21.37 o
   2  15  11       64.02       49.67     13.73 o
   4  15  11        5.96       15.56     11.06 o
   6  15  11       33.00       42.56     13.43 o
   8  15  11        4.33        8.55     12.99 o
  10  15  11       15.23       28.36     15.08 o
  12  15  11        1.10        3.20     19.72 o
   1  16  11       26.29        6.12     11.89 o
   3  16  11       31.07       29.74     13.00 o
   5  16  11       43.62       38.70     12.16 o
   7  16  11       12.19       18.43     13.01 o
   9  16  11        7.77       16.79     14.16 o
  11  16  11       23.21       11.99     18.22 o
   2  17  11       10.59        6.95     13.83 o
   4  17  11       25.34       33.84     13.60 o
   6  17  11      105.78      116.97     16.60 o
   8  17  11       78.75       56.27     15.38 o
  10  17  11        8.84        7.21     16.93 o
   1  18  11       30.42       19.49     14.23 o
   3  18  11       10.59       25.57     14.09 o
   5  18  11       73.57       88.08     13.88 o
   7  18  11        2.80        0.49     14.44 o
   9  18  11       41.38       34.59     18.06 o
   2  19  11        2.22        5.57     14.44 o
   4  19  11        3.16       11.60     13.92 o
   6  19  11        5.79       11.98     16.08 o
   8  19  11        8.37        3.06     18.70 o
   1  20  11        2.19        3.21     15.61 o
   3  20  11        8.86       29.76     15.35 o
   5  20  11       13.31       29.57     17.40 o
   7  20  11       44.28       28.12     22.39 o
   2  21  11       11.23       14.26     16.30 o
   4  21  11        8.66       25.72     16.83 o
   6  21  11        2.02        0.00     33.27 o
   1  22  11        3.14       11.49     17.95 o
   3  22  11       25.78       20.09     24.82 o
   0   0  12     2490.73     2653.03    145.78 o
   2   0  12     1346.94     1367.85     64.48 o
   4   0  12      607.37      619.91     62.53 o
   6   0  12     1167.72     1189.02     87.38 o
   8   0  12      518.74      445.80     57.10 o
  10   0  12      659.82      648.66     70.46 o
  12   0  12      178.27      178.09     24.73 o
  14   0  12      720.16      635.56     45.99 o
  16   0  12      253.63      229.35     32.09 o
   1   1  12     2236.01     2515.55     70.46 o
   3   1  12      923.36      937.41     42.56 o
   5   1  12     1202.23     1222.36     62.93 o
   7   1  12      862.98      914.27     44.49 o
   9   1  12      798.25      794.23     39.36 o
  11   1  12      384.48      332.37     26.70 o
  13   1  12       53.30       33.65     14.02 o
  15   1  12       35.65       25.96     15.11 o
  17   1  12      162.99      107.97     22.58 o
   0   2  12      473.05      529.55     37.59 o
   2   2  12      459.27      406.68     22.57 o
   4   2  12      270.07      266.41     22.96 o
   6   2  12      320.23      306.26     25.00 o
   8   2  12      657.94      610.78     41.81 o
  10   2  12      177.46      139.30     14.43 o
  12   2  12      283.28      260.49     20.19 o
  14   2  12      162.69      154.07     16.83 o
  16   2  12      388.39      409.01     32.60 o
   1   3  12      302.14      311.55     20.78 o
   3   3  12      126.47       99.80     18.38 o
   5   3  12      469.96      478.76     27.97 o
   7   3  12      406.26      386.09     39.19 o
   9   3  12      407.00      390.49     24.89 o
  11   3  12      269.22      248.90     19.24 o
  13   3  12      245.22      209.35     21.44 o
  15   3  12      121.19       88.09     16.34 o
  17   3  12      176.21      105.81     32.00 o
   0   4  12     1383.04     1509.50     70.21 o
   2   4  12      920.93      989.89     36.21 o
   4   4  12       37.54       41.34     15.07 o
   6   4  12      846.56      927.37     44.02 o
   8   4  12      371.42      316.47     24.75 o
  10   4  12      409.75      367.27     24.46 o
  12   4  12      154.07      153.57     16.54 o
  14   4  12      215.81      200.75     17.42 o
  16   4  12       56.16       37.15     18.19 o
   1   5  12      535.39      583.00     28.66 o
   3   5  12      236.35      231.29     19.28 o
   5   5  12      221.45      191.77     17.97 o
   7   5  12      535.65      525.80     29.37 o
   9   5  12      343.63      341.12     27.10 o
  11   5  12      462.78      468.26     29.68 o
  13   5  12      421.09      349.00     34.87 o
  15   5  12      310.45      283.48     32.13 o
   0   6  12     1279.18     1459.60     67.36 o
   2   6  12      573.18      663.71     30.23 o
   4   6  12      691.53      795.46     37.12 o
   6   6  12      669.25      743.09     36.69 o
   8   6  12      918.35     1001.71     38.30 o
  10   6  12      502.92      470.15     37.03 o
  12   6  12      233.65      244.05     19.53 o
  14   6  12        9.55        1.43     15.81 o
  16   6  12      197.35      159.40     26.63 o
   1   7  12      379.72      421.36     23.38 o
   3   7  12      598.01      652.96     27.24 o
   5   7  12      430.40      442.95     24.12 o
   7   7  12      249.75      197.11     15.22 o
   9   7  12      552.37      561.50     28.14 o
  11   7  12      186.74      158.53     17.57 o
  13   7  12      304.28      282.13     26.19 o
  15   7  12      370.33      370.37     49.37 o
   0   8  12      526.28      670.80     45.63 o
   2   8  12      665.45      830.50     31.19 o
   4   8  12      390.30      425.02     20.65 o
   6   8  12      484.28      500.96     24.86 o
   8   8  12      348.60      346.66     22.20 o
  10   8  12      248.41      256.22     18.91 o
  12   8  12      290.23      299.26     21.90 o
  14   8  12      167.72      163.66     22.99 o
   1   9  12     1502.77     1723.28     47.33 o
   3   9  12      524.33      621.24     24.85 o
   5   9  12      410.42      448.20     22.60 o
   7   9  12      665.94      709.76     30.96 o
   9   9  12      114.10       97.27     15.21 o
  11   9  12      132.67      131.07     17.15 o
  13   9  12      156.58      152.63     20.63 o
  15   9  12       77.65       88.12     28.41 o
   0  10  12      436.44      505.07     34.24 o
   2  10  12       44.76       53.77     12.36 o
   4  10  12      463.54      470.53     32.48 o
   6  10  12      272.34      275.66     18.48 o
   8  10  12      198.48      206.97     17.91 o
  10  10  12      271.42      277.87     19.55 o
  12  10  12      162.05      145.96     19.72 o
  14  10  12       22.34        0.00     23.19 o
   1  11  12      487.30      580.28     23.14 o
   3  11  12      629.02      758.76     38.95 o
   5  11  12      189.67      246.30     19.17 o
   7  11  12      305.36      327.63     26.22 o
   9  11  12      329.99      356.63     22.88 o
  11  11  12       53.35       61.78     17.58 o
  13  11  12       27.17       21.69     19.72 o
   0  12  12       41.55       20.18     14.04 o
   2  12  12      326.49      381.61     29.11 o
   4  12  12      455.33      514.44     37.28 o
   6  12  12       36.22       59.21     14.50 o
   8  12  12      218.24      223.83     19.41 o
  10  12  12       84.33       69.51     17.77 o
  12  12  12      169.39      136.34     23.84 o
  14  12  12      192.86      165.03     50.57 o
   1  13  12      387.91      419.20     19.44 o
   3  13  12      324.67      369.44     29.68 o
   5  13  12      259.62      318.65     27.56 o
   7  13  12      364.40      399.76     25.12 o
   9  13  12      199.70      196.83     27.58 o
  11  13  12      159.25      101.50     20.93 o
  13  13  12      209.36      184.31     33.26 o
   0  14  12      457.61      562.83     40.11 o
   2  14  12      188.13      202.96     15.18 o
   4  14  12      616.23      726.36     37.94 o
   6  14  12      420.67      481.45     28.80 o
   8  14  12      100.70       82.69     19.14 o
  10  14  12      257.14      247.70     26.09 o
  12  14  12      223.88      231.39     33.53 o
   1  15  12       31.59       19.35     12.45 o
   3  15  12      158.89      170.81     16.49 o
   5  15  12      118.75      102.33     20.14 o
   7  15  12      184.27      160.53     20.95 o
   9  15  12      252.42      225.12     23.93 o
  11  15  12      220.01      207.27     29.72 o
   0  16  12       65.96       68.42     19.43 o
   2  16  12      311.24      355.01     19.57 o
   4  16  12      238.95      283.91     23.87 o
   6  16  12       34.18       12.01     18.83 o
   8  16  12      236.18      179.66     25.48 o
  10  16  12       53.88       32.96     25.16 o
   1  17  12       38.11       27.46     14.72 o
   3  17  12      136.89      158.60     17.41 o
   5  17  12       90.29       80.57     19.05 o
   7  17  12       55.07       13.11     21.60 o
   9  17  12       50.18       23.73     27.46 o
   0  18  12      141.77      157.34     22.53 o
   2  18  12      133.32      116.71     16.46 o
   4  18  12      182.75      215.42     17.42 o
   6  18  12      135.72      146.72     25.38 o
   8  18  12       39.96       31.59     26.81 o
   1  19  12       92.81       92.94     16.96 o
   3  19  12      304.39      302.58     23.31 o
   5  19  12      289.41      344.24     40.21 o
   7  19  12       88.48      103.81     41.26 o
   0  20  12       85.75      101.78     27.75 o
   2  20  12      139.86      180.22     21.22 o
   4  20  12      142.11      141.28     20.76 o
   2   1  13      127.12      114.56     19.71 o
   4   1  13      195.39      155.08     20.93 o
   6   1  13       27.53       21.72     15.59 o
   8   1  13      163.55      133.16     20.50 o
  10   1  13       14.77       28.53     18.92 o
  12   1  13        5.14        4.11     19.61 o
  14   1  13        2.45        4.80     16.28 o
   1   2  13       51.99       51.93     16.01 o
   3   2  13       84.88       78.53     19.29 o
   5   2  13      100.75       99.81     17.07 o
   7   2  13       24.79       25.54     17.58 o
   9   2  13       72.40       70.92     19.25 o
  11   2  13       50.56       48.09     19.22 o
  13   2  13       90.51       80.22     19.60 o
  15   2  13       10.63        8.36     18.95 o
   2   3  13        4.68       11.71     17.24 o
   4   3  13        8.34        4.27     16.58 o
   6   3  13       93.27       68.12     18.47 o
   8   3  13       54.23       52.63     18.45 o
  10   3  13       42.73       26.20     16.31 o
  12   3  13       29.45       25.56     17.79 o
  14   3  13       10.26        4.55     20.26 o
   1   4  13       96.80       76.52     17.93 o
   3   4  13       29.03       11.96     17.15 o
   5   4  13       21.33       32.49     17.73 o
   7   4  13       86.49       73.79     21.59 o
   9   4  13       75.66       55.07     16.64 o
  11   4  13       21.86       31.43     16.69 o
  13   4  13       31.85       16.13     17.65 o
  15   4  13       28.12       13.08     26.81 o
   2   5  13      164.77      151.63     21.54 o
   4   5  13       33.58       14.90     16.13 o
   6   5  13       32.14       23.93     18.46 o
   8   5  13       65.96       47.14     16.52 o
  10   5  13       25.12       26.47     15.07 o
  12   5  13       11.20        6.64     17.25 o
  14   5  13       11.19        0.00     22.19 o
   1   6  13       12.83       15.07     16.74 o
   3   6  13       58.00       33.33     16.16 o
   5   6  13        2.24       13.42     17.64 o
   7   6  13      140.70      116.29     18.29 o
   9   6  13       17.97       18.42     14.51 o
  11   6  13       51.60       44.10     17.83 o
  13   6  13        8.51       30.22     24.19 o
   2   7  13       19.21       23.06     18.50 o
   4   7  13       42.12       35.34     17.48 o
   6   7  13      119.39       88.07     17.80 o
   8   7  13       21.95        6.90     15.36 o
  10   7  13       36.91       33.26     16.00 o
  12   7  13       24.34       33.95     18.53 o
  14   7  13        5.96       14.66     24.72 o
   1   8  13       23.29       19.16     17.89 o
   3   8  13       53.58       36.24     15.40 o
   5   8  13       64.12       58.40     16.71 o
   7   8  13       37.81       44.62     15.51 o
   9   8  13       31.70       15.05     16.42 o
  11   8  13      222.14      222.56     21.43 o
  13   8  13       17.01        5.98     20.53 o
   2   9  13       29.82       10.39     16.14 o
   4   9  13       22.08       34.05     16.73 o
   6   9  13       37.37       28.70     13.97 o
   8   9  13       34.15       32.69     15.81 o
  10   9  13       21.21       17.41     18.72 o
  12   9  13       38.67       23.94     20.55 o
   1  10  13       23.80        5.30     19.74 o
   3  10  13       15.07       16.01     17.72 o
   5  10  13       75.21       82.69     14.19 o
   7  10  13      195.24      193.15     20.09 o
   9  10  13       48.47       16.31     17.63 o
  11  10  13        9.96       13.43     19.24 o
  13  10  13       13.36        0.65     28.69 o
   2  11  13       33.83       42.84     17.53 o
   4  11  13       42.90       32.06     14.13 o
   6  11  13        1.61       13.08     12.72 o
   8  11  13       38.92       20.23     15.54 o
  10  11  13       44.14       47.68     20.32 o
  12  11  13       18.07       10.34     23.66 o
   1  12  13       11.96        9.31     20.51 o
   3  12  13       65.07       54.19     14.85 o
   5  12  13       19.33        9.54     14.24 o
   7  12  13        9.16       21.89     14.52 o
   9  12  13       42.43       53.63     20.68 o
  11  12  13       35.46       30.61     23.73 o
   2  13  13       17.43        9.87     16.70 o
   4  13  13       21.96       16.90     17.10 o
   6  13  13       25.43       13.73     17.48 o
   8  13  13       29.68       17.86     18.89 o
  10  13  13        6.44       21.33     23.66 o
   1  14  13       73.27       39.22     17.76 o
   3  14  13        3.45       13.08     17.46 o
   5  14  13       40.89       20.87     18.85 o
   7  14  13       41.47       24.38     18.21 o
   9  14  13       21.35       20.47     24.59 o
   2  15  13       66.04       51.89     18.87 o
   4  15  13       12.68        1.97     18.01 o
   6  15  13        7.90        0.00     17.95 o
   8  15  13        4.49        7.02     20.74 o
   1  16  13       12.17        2.79     17.44 o
   3  16  13        2.52        1.99     17.89 o
   5  16  13       18.49        3.12     18.64 o
   7  16  13       17.53        2.56     22.03 o
   2  17  13        9.36        1.87     18.31 o
   4  17  13        7.19        8.43     21.35 o
   6  17  13        9.83        0.00     25.36 o
   1  18  13        2.03       15.07     15.37 o
   3  18  13       16.53       49.92     25.87 o
   5  18  13        5.05        0.00     35.93 o
   0   0  14     3110.69     3578.57    206.53 o
   2   0  14      809.99      804.07     61.84 o
   4   0  14      758.96      837.25     77.29 o
   6   0  14      387.55      362.88     52.17 o
   8   0  14      176.23      183.00     39.58 o
  10   0  14      639.03      701.35    129.03 o
  12   0  14       95.45       90.98     39.39 o
   1   1  14      553.28      595.37     32.87 o
   3   1  14      441.99      339.65     30.75 o
   5   1  14       70.42       50.76     23.56 o
   7   1  14      453.62      496.91     40.84 o
   9   1  14      462.97      449.76     83.56 o
  11   1  14      373.52      390.77     48.79 o
  13   1  14      116.71       71.55     49.40 o
   0   2  14      307.10      281.35     34.39 o
   2   2  14      371.95      319.42     29.76 o
   4   2  14      308.45      272.22     25.80 o
   6   2  14      337.79      393.87     37.80 o
   8   2  14      313.31      327.52     44.52 o
  10   2  14      243.43      213.59     31.70 o
  12   2  14       98.38      110.22     28.44 o
   1   3  14      125.72      115.78     21.58 o
   3   3  14      252.93      217.13     25.08 o
   5   3  14      261.13      267.21     28.66 o
   7   3  14      220.16      244.19     28.18 o
   9   3  14      121.66      119.75     33.13 o
  11   3  14       81.92       85.42     26.76 o
  13   3  14       77.90       71.14     31.54 o
   0   4  14      174.54      171.32     30.04 o
   2   4  14       59.72       38.52     21.38 o
   4   4  14      200.15      195.51     28.07 o
   6   4  14      118.89      109.76     25.09 o
   8   4  14      163.63      144.39     33.02 o
  10   4  14      374.57      387.03     42.04 o
  12   4  14      142.55      111.36     24.01 o
   1   5  14      497.44      539.61     47.71 o
   3   5  14      372.05      354.51     27.78 o
   5   5  14      257.11      289.51     34.81 o
   7   5  14      368.84      390.16     31.91 o
   9   5  14      201.66      185.29     35.68 o
  11   5  14      199.67      203.38     25.68 o
  13   5  14       29.91        3.99     37.26 o
   0   6  14      149.19      105.97     32.92 o
   2   6  14      219.64      171.97     24.31 o
   4   6  14       53.64       40.38     23.13 o
   6   6  14      195.70      169.23     23.33 o
   8   6  14      578.37      562.18     63.15 o
  10   6  14      339.95      358.26     39.51 o
  12   6  14      177.36      151.83     29.94 o
   1   7  14      416.05      392.82     39.05 o
   3   7  14      245.54      201.97     27.43 o
   5   7  14      473.39      475.56     35.98 o
   7   7  14      113.45       76.87     27.71 o
   9   7  14      185.21      172.57     35.16 o
  11   7  14      216.97      219.31     30.23 o
   0   8  14      463.14      447.06     71.18 o
   2   8  14      529.71      537.72     42.85 o
   4   8  14      319.95      278.06     30.51 o
   6   8  14      140.18      112.64     22.03 o
   8   8  14      186.11      178.52     34.26 o
  10   8  14      185.43      179.77     28.79 o
  12   8  14      170.47      153.79     38.60 o
   1   9  14      314.48      249.54     28.86 o
   3   9  14      233.40      246.65     31.32 o
   5   9  14      166.28      170.61     22.77 o
   7   9  14       91.51       35.51     24.55 o
   9   9  14      152.49      125.34     27.48 o
  11   9  14      231.75      236.29     28.54 o
   0  10  14      285.69      268.08     71.66 o
   2  10  14      433.24      447.72     57.43 o
   4  10  14      202.85      187.89     23.82 o
   6  10  14      154.67      171.44     39.38 o
   8  10  14      304.64      294.25     29.73 o
  10  10  14       69.55       66.76     23.87 o
   1  11  14      118.38       85.92     26.55 o
   3  11  14       53.90       43.14     25.58 o
   5  11  14      159.61      134.99     24.83 o
   7  11  14       91.51      103.21     22.43 o
   9  11  14      148.62      169.99     26.55 o
   0  12  14       60.86        7.22     42.32 o
   2  12  14      206.22      189.50     49.56 o
   4  12  14      264.73      244.25     26.59 o
   6  12  14      248.74      221.21     25.44 o
   8  12  14       49.68       44.55     24.93 o
   1  13  14      126.77       72.92     40.93 o
   3  13  14      296.24      302.91     63.24 o
   5  13  14      243.89      219.88     39.38 o
   7  13  14      101.64       72.79     22.93 o
   9  13  14      141.95      149.06     49.24 o
   0  14  14       58.66       14.64     57.23 o
   2  14  14       92.53       49.84     41.81 o
   4  14  14      187.30      101.87     31.17 o
   6  14  14      169.22      101.70     25.13 o
   8  14  14      160.77      141.07     42.59 o
   1  15  14      132.80       63.73     44.69 o
   3  15  14      118.33       78.85     30.98 o
   5  15  14       34.13        0.00     26.30 o
   0  16  14       60.57       35.93     59.89 o
   4  16  14       17.36        0.00     25.41 o
   2   1  15       14.78       20.44     21.60 o
   4   1  15       61.01       33.40     28.35 o
   6   1  15       35.89       67.60     43.26 o
   8   1  15       14.22       73.08     46.00 o
  10   1  15        3.29        7.42     46.23 o
   1   2  15        4.45       12.55     21.87 o
   3   2  15       39.86       14.26     27.91 o
   5   2  15        3.98        0.68     41.38 o
   7   2  15       64.77      113.12     79.19 o
   9   2  15        2.28       25.68     44.69 o
   2   3  15        1.43        3.92     21.13 o
   4   3  15       36.75       30.93     33.23 o
   6   3  15      173.86      172.51     49.85 o
   8   3  15       21.17       56.82     45.58 o
  10   3  15        7.65       11.05     31.01 o
   1   4  15      105.47       85.42     25.97 o
   3   4  15       14.38       20.55     26.82 o
   5   4  15        2.17       16.80     32.34 o
   7   4  15       88.31      143.58     46.94 o
   9   4  15        7.87       19.75     34.19 o
   2   5  15       11.83        4.56     27.40 o
   4   5  15       11.84        7.28     32.22 o
   6   5  15       51.37       61.53     44.20 o
   8   5  15        4.12       37.99     47.52 o
  10   5  15        2.94       11.69     34.63 o
   1   6  15       11.03       14.59     27.90 o
   3   6  15        9.05       18.87     31.91 o
   5   6  15       19.19       10.68     33.57 o
   7   6  15       47.48       34.94     44.10 o
   9   6  15      112.15       64.04     34.04 o
   2   7  15       42.87       36.88     29.86 o
   4   7  15       52.77       36.23     32.68 o
   6   7  15       15.32       16.65     34.38 o
   8   7  15       59.41       13.29     33.39 o
   1   8  15       88.90       76.08     31.09 o
   3   8  15        1.87        4.26     33.14 o
   5   8  15       21.33        7.59     33.65 o
   7   8  15       10.80        0.69     46.52 o
   2   9  15       18.60       14.69     34.63 o
   4   9  15        2.93        5.46     34.13 o
   6   9  15       43.34       24.02     35.56 o
   8   9  15       62.40       45.86     32.10 o
   1  10  15        4.48        4.16     29.40 o
   3  10  15        0.56       12.03     34.42 o
   5  10  15       22.44       17.11     36.17 o
   7  10  15       16.79        0.00     46.80 o
   2  11  15        0.17        0.00     33.51 o
   4  11  15       44.33       39.77     36.10 o
   6  11  15        1.45        4.46     35.95 o
   1  12  15       11.02        0.00     34.96 o
   3  12  15        1.92        5.24     35.53 o
   5  12  15        2.56        0.00     67.87 o
   2  13  15       20.33        4.76     43.26 o
   0   0  16     1001.61      927.49    125.10 o
   2   0  16      152.87       88.76     46.08 o
   4   0  16      257.99      186.32     71.87 o
   6   0  16       81.40      127.76     66.54 o
   1   1  16      531.20      294.63     36.93 o
   3   1  16      268.32      155.50     34.07 o
   5   1  16       65.80        3.19     45.05 o
   7   1  16      398.50      368.55     60.65 o
   0   2  16      229.75      153.13     47.97 o
   2   2  16      196.69       60.47     31.66 o
   4   2  16      145.11       76.59     43.78 o
   6   2  16      266.02      257.56     55.85 o
   1   3  16      155.76       78.75     32.54 o
   3   3  16      118.78       61.74     38.11 o
   5   3  16      205.46      157.81     51.28 o
   7   3  16      261.31      279.65     57.41 o
   0   4  16      455.44      256.16     51.28 o
   2   4  16       97.14       30.52     31.23 o
   4   4  16      269.37      199.61     42.35 o
   6   4  16      100.42       66.54     50.82 o
   1   5  16      122.88       56.37     31.37 o
   3   5  16      133.80       41.44     36.74 o
   5   5  16       30.25        1.91     46.00 o
   0   6  16      192.01       78.27     45.14 o
   2   6  16      211.25      138.63     38.85 o
   4   6  16       92.83       44.99     37.18 o
   6   6  16      238.28      185.28     52.47 o
   1   7  16      220.90       98.00     33.52 o
   3   7  16       79.69       49.71     36.87 o
   5   7  16      188.17      138.58     38.75 o
   0   8  16      270.22       81.27     45.63 o
   2   8  16      183.06       68.02     38.40 o
   4   8  16       83.56       48.37     37.51 o
   1   9  16      266.81      168.00     41.18 o
   3   9  16      234.44      187.65     77.19 o
 
